# Supplementary material for: 2,4-Dichloro­anilinium 4-chloro­benzene­sulfonate monohydrate
Source: Acta Crystallogr Sect E Struct Rep Online. 2011 Apr 7;67(Pt 5):o1077. doi: 10.1107/S1600536811012463 (PMC3089207; doi:10.1107/S1600536811012463)
Supplement: Supplementary file 1 [file e-67-o1077-sup1.cif]

##############################################################################
#                                                                            #
# This CIF contains the data in a paper accepted for publication in          #
# Acta Crystallographica Section E. It conforms to the requirements of       #
# Notes for Authors for Acta Crystallographica Section E, and has been       #
# peer reviewed under the auspices of the IUCr Commission on Journals.       #
#                                                                            #
# Full details of the Crystallographic Information File format               #
# are given in the paper "The Crystallographic Information File (CIF):       #
# a New Standard Archive File for Crystallography" by S. R. Hall, F. H.      #
# Allen and I. D. Brown [Acta Cryst. (1991), A47, 655-685].                  #
#                                                                            #
# The current version of the core CIF dictionary is obtainable from          #
# ftp://ftp.iucr.org/pub/cif_core.dic.                                       #
#                                                                            #
# Software is freely available for graphical display of the structure(s)     #
# in this CIF. For information consult the CIF software page                 #
# http://www.iucr.org/resources/cif/software.                                #
#                                                                            #
# This file may be used for bona fide research purposes within the           #
# scientific community so long as proper attribution is given to the journal # 
# article from which it was obtained.                                        #
#                                                                            #
##############################################################################
data_I
_audit_creation_method     SHELXL-97
_chemical_name_systematic
;
2,4-Dichloroanilinium 4-chlorobenzenesulfonate monohydrate
;
_chemical_name_common     ?
_chemical_formula_moiety     'C6 H6 Cl2 N +, C6 H4 Cl O3 S -, H2 O'
_chemical_formula_sum     'C12 H12 Cl3 N O4 S'
_chemical_formula_iupac     'C6 H6 Cl2 N +, C6 H4 Cl O3 S -, H2 O'
_chemical_formula_weight     372.64
_chemical_melting_point     ?
_symmetry_cell_setting     triclinic
_symmetry_space_group_name_H-M     'P -1'
_symmetry_space_group_name_HALL     '-P 1'
loop_
    _symmetry_equiv_pos_as_xyz
    'x, y, z'
    '-x, -y, -z'
_cell_length_a     7.7589(8)
_cell_length_b     14.143(2)
_cell_length_c     14.358(2)
_cell_angle_alpha     90.990(10)
_cell_angle_beta     99.560(10)
_cell_angle_gamma     90.680(10)
_cell_volume     1553.3(3)
_cell_formula_units_Z     4
_cell_measurement_reflns_used     2092
_cell_measurement_theta_min     2.64
_cell_measurement_theta_max     27.92
_cell_measurement_temperature     293(2)
_exptl_crystal_description     rod
_exptl_crystal_colour     colorless
_exptl_crystal_size_max     0.40
_exptl_crystal_size_mid     0.16
_exptl_crystal_size_min     0.06
_exptl_crystal_density_diffrn     1.593
_exptl_crystal_density_meas     ?
_exptl_crystal_density_method     'not measured'
_exptl_crystal_F_000     760
_exptl_absorpt_coefficient_mu     0.737
_exptl_absorpt_correction_type     multi-scan
_exptl_absorpt_process_details
;
(CrysAlis RED; Oxford Diffraction, 2009)
;
_exptl_absorpt_correction_T_min     0.7571
_exptl_absorpt_correction_T_max     0.9571
_exptl_special_details
;
CrysAlis RED (Oxford Diffraction, 2009)
Empirical absorption correction using spherical harmonics,
implemented in SCALE3 ABSPACK scaling algorithm.
;
_diffrn_ambient_temperature     293(2)
_diffrn_radiation_type     MoK\a
_diffrn_radiation_wavelength     0.71073
_diffrn_radiation_source     'fine-focus sealed tube'
_diffrn_radiation_monochromator     graphite
_diffrn_measurement_device_type
;
Oxford Diffraction Xcalibur diffractometer
with a Sapphire CCD detector
;
_diffrn_measurement_method
;
Rotation method data acquisition using \w and \f
;
_diffrn_detector_area_resol_mean     ?
_diffrn_reflns_number     11006
_diffrn_reflns_av_R_equivalents     0.0380
_diffrn_reflns_av_sigmaI/netI     0.1406
_diffrn_reflns_theta_min     2.66
_diffrn_reflns_theta_max     26.37
_diffrn_reflns_theta_full     26.37
_diffrn_measured_fraction_theta_max     0.997
_diffrn_measured_fraction_theta_full     0.997
_diffrn_reflns_limit_h_min     -7
_diffrn_reflns_limit_h_max     9
_diffrn_reflns_limit_k_min     -17
_diffrn_reflns_limit_k_max     17
_diffrn_reflns_limit_l_min     -16
_diffrn_reflns_limit_l_max     17
_diffrn_standards_number     ?
_diffrn_standards_interval_count     ?
_diffrn_standards_interval_time     ?
_diffrn_standards_decay_%     0
_refine_special_details
;
Refinement of <i>F</i>^2^ against ALL reflections. The weighted <i>R</i>-factor
<i>wR</i> and goodness of fit <i>S</i> are based on <i>F</i>^2^, conventional
<i>R</i>-factors <i>R</i> are based on <i>F</i>, with <i>F</i> set to zero for
negative <i>F</i>^2^. The threshold expression of <i>F</i>^2^ >
\s(<i>F</i>^2^) is used only for calculating <i>R</i>-factors(gt) <i>etc</i>.
and is not relevant to the choice of reflections for refinement.
<i>R</i>-factors based on <i>F</i>^2^ are statistically about twice as large
as those based on <i>F</i>, and <i>R</i>- factors based on ALL data will be
even larger.
;
_reflns_number_total     6341
_reflns_number_gt     2585
_reflns_threshold_expression     I>2sigma(I)
_refine_ls_structure_factor_coef     Fsqd
_refine_ls_matrix_type     full
_refine_ls_R_factor_all     0.1673
_refine_ls_R_factor_gt     0.0513
_refine_ls_wR_factor_gt     0.0637
_refine_ls_wR_factor_ref     0.0812
_refine_ls_goodness_of_fit_ref     0.841
_refine_ls_restrained_S_all     0.842
_refine_ls_number_reflns     6341
_refine_ls_number_parameters     409
_refine_ls_number_restraints     18
_refine_ls_hydrogen_treatment     mixed
_refine_ls_weighting_scheme     calc
_refine_ls_weighting_details
                 'calc w=1/[\s^2^(Fo^2^)+(0.0253P)^2^] where P=(Fo^2^+2Fc^2^)/3'
_atom_sites_solution_hydrogens     geom
_atom_sites_solution_primary     direct
_atom_sites_solution_secondary     difmap
_refine_ls_shift/su_max     0.008
_refine_ls_shift/su_mean     0.000
_refine_diff_density_max     0.231
_refine_diff_density_min     -0.246
_refine_ls_extinction_method     none
_refine_ls_extinction_coef     ?
loop_
    _atom_type_symbol
    _atom_type_description
    _atom_type_scat_dispersion_real
    _atom_type_scat_dispersion_imag
    _atom_type_scat_source
    'C' 'C' 0.0033 0.0016
                         'International Tables Vol C Tables 4.2.6.8 and 6.1.1.4'
    'H' 'H' 0.0000 0.0000
                         'International Tables Vol C Tables 4.2.6.8 and 6.1.1.4'
    'Cl' 'Cl' 0.1484 0.1585
                         'International Tables Vol C Tables 4.2.6.8 and 6.1.1.4'
    'N' 'N' 0.0061 0.0033
                         'International Tables Vol C Tables 4.2.6.8 and 6.1.1.4'
    'O' 'O' 0.0106 0.0060
                         'International Tables Vol C Tables 4.2.6.8 and 6.1.1.4'
    'S' 'S' 0.1246 0.1234
                         'International Tables Vol C Tables 4.2.6.8 and 6.1.1.4'
_computing_data_collection
;
CrysAlis CCD (Oxford Diffraction, 2009)
;
_computing_cell_refinement
;
CrysAlis RED (Oxford Diffraction, 2009)
;
_computing_data_reduction
;
CrysAlis RED (Oxford Diffraction, 2009)
;
_computing_structure_solution     'SHELXS97 (Sheldrick, 2008)'
_computing_structure_refinement     'SHELXL97 (Sheldrick, 2008)'
_computing_molecular_graphics     'PLATON (Spek, 2009)'
_computing_publication_material     'SHELXL97 (Sheldrick, 2008)'
loop_
    _atom_site_type_symbol
    _atom_site_label
    _atom_site_fract_x
    _atom_site_fract_y
    _atom_site_fract_z
    _atom_site_U_iso_or_equiv
    _atom_site_adp_type
    _atom_site_calc_flag
    _atom_site_refinement_flags
    _atom_site_occupancy
    _atom_site_symmetry_multiplicity
    _atom_site_disorder_assembly
    _atom_site_disorder_group
    Cl Cl1 1.16798(13) 0.34833(8) 0.45361(8) 0.0716(4) Uani d . 1 1 . .
    S S1 0.83184(12) 0.59893(7) 0.12314(7) 0.0428(3) Uani d U 1 1 . .
    O O1 0.9760(3) 0.6154(2) 0.0733(2) 0.0761(10) Uani d . 1 1 . .
    O O2 0.7727(3) 0.68469(18) 0.16210(19) 0.0660(8) Uani d U 1 1 . .
    O O3 0.6928(3) 0.54560(17) 0.06588(16) 0.0513(7) Uani d U 1 1 . .
    C C1 0.9151(4) 0.5269(3) 0.2179(3) 0.0324(9) Uani d . 1 1 . .
    C C2 0.9687(4) 0.5667(3) 0.3058(3) 0.0473(11) Uani d . 1 1 . .
    H H2 0.9525 0.6308 0.3163 0.057 Uiso calc R 1 1 . .
    C C3 1.0466(5) 0.5113(3) 0.3786(3) 0.0522(11) Uani d . 1 1 . .
    H H3 1.0842 0.5378 0.4384 0.063 Uiso calc R 1 1 . .
    C C4 1.0680(4) 0.4174(3) 0.3621(3) 0.0447(11) Uani d . 1 1 . .
    C C5 1.0119(5) 0.3772(3) 0.2755(3) 0.0539(12) Uani d . 1 1 . .
    H H5 1.0249 0.3127 0.2653 0.065 Uiso calc R 1 1 . .
    C C6 0.9360(4) 0.4332(3) 0.2034(3) 0.0494(11) Uani d . 1 1 . .
    H H6 0.8983 0.4064 0.1438 0.059 Uiso calc R 1 1 . .
    Cl Cl2 0.38560(13) 0.65629(7) 0.28843(8) 0.0665(3) Uani d . 1 1 . .
    Cl Cl3 0.65092(13) 0.32972(8) 0.42426(8) 0.0766(4) Uani d . 1 1 . .
    N N1 0.3174(4) 0.5540(2) 0.1014(2) 0.0409(9) Uani d D 1 1 . .
    H H11N 0.207(3) 0.572(2) 0.107(2) 0.049 Uiso d D 1 1 . .
    H H12N 0.302(4) 0.520(2) 0.0444(17) 0.049 Uiso d D 1 1 . .
    H H13N 0.370(4) 0.6097(16) 0.096(2) 0.049 Uiso d D 1 1 . .
    C C7 0.3979(4) 0.4994(3) 0.1817(3) 0.0347(9) Uani d . 1 1 . .
    C C8 0.4360(4) 0.5398(3) 0.2709(3) 0.0386(10) Uani d . 1 1 . .
    C C9 0.5141(4) 0.4879(3) 0.3451(3) 0.0478(11) Uani d . 1 1 . .
    H H9 0.5404 0.5150 0.4053 0.057 Uiso calc R 1 1 . .
    C C10 0.5531(4) 0.3955(3) 0.3298(3) 0.0461(11) Uani d . 1 1 . .
    C C11 0.5190(4) 0.3543(3) 0.2417(3) 0.0494(11) Uani d . 1 1 . .
    H H11 0.5487 0.2918 0.2319 0.059 Uiso calc R 1 1 . .
    C C12 0.4399(4) 0.4075(3) 0.1685(3) 0.0446(11) Uani d . 1 1 . .
    H H12 0.4143 0.3802 0.1083 0.054 Uiso calc R 1 1 . .
    Cl Cl4 0.59083(14) -0.14370(8) 0.45223(8) 0.0731(4) Uani d . 1 1 . .
    S S2 0.73669(12) 0.10495(7) 0.12039(7) 0.0406(3) Uani d U 1 1 . .
    O O4 0.8462(3) 0.05186(18) 0.06669(17) 0.0506(7) Uani d U 1 1 . .
    O O5 0.8168(3) 0.19290(18) 0.15824(18) 0.0641(8) Uani d U 1 1 . .
    O O6 0.5644(3) 0.1171(2) 0.06778(19) 0.0699(9) Uani d . 1 1 . .
    C C13 0.7069(4) 0.0346(3) 0.2159(3) 0.0328(9) Uani d . 1 1 . .
    C C14 0.7135(4) 0.0734(3) 0.3042(3) 0.0512(11) Uani d . 1 1 . .
    H H14 0.7418 0.1372 0.3151 0.061 Uiso calc R 1 1 . .
    C C15 0.6781(5) 0.0181(3) 0.3773(3) 0.0569(12) Uani d . 1 1 . .
    H H15 0.6818 0.0445 0.4375 0.068 Uiso calc R 1 1 . .
    C C16 0.6378(4) -0.0750(3) 0.3607(3) 0.0451(11) Uani d . 1 1 . .
    C C17 0.6327(5) -0.1152(3) 0.2739(3) 0.0551(12) Uani d . 1 1 . .
    H H17 0.6061 -0.1792 0.2635 0.066 Uiso calc R 1 1 . .
    C C18 0.6676(5) -0.0592(3) 0.2012(3) 0.0538(12) Uani d . 1 1 . .
    H H18 0.6643 -0.0860 0.1413 0.065 Uiso calc R 1 1 . .
    Cl Cl5 0.72539(12) -0.15530(7) 0.71771(7) 0.0605(3) Uani d . 1 1 . .
    Cl Cl6 0.92906(13) 0.17163(8) 0.58487(8) 0.0729(4) Uani d . 1 1 . .
    N N2 0.7614(4) -0.0527(2) 0.9026(2) 0.0405(9) Uani d D 1 1 . .
    H H21N 0.644(2) -0.062(2) 0.900(2) 0.049 Uiso d D 1 1 . .
    H H22N 0.785(4) -0.015(2) 0.9571(17) 0.049 Uiso d D 1 1 . .
    H H23N 0.823(4) -0.1072(16) 0.908(2) 0.049 Uiso d D 1 1 . .
    C C19 0.7992(4) 0.0024(3) 0.8240(3) 0.0345(9) Uani d . 1 1 . .
    C C20 0.7885(4) -0.0384(3) 0.7357(3) 0.0360(10) Uani d . 1 1 . .
    C C21 0.8287(4) 0.0129(3) 0.6623(3) 0.0461(11) Uani d . 1 1 . .
    H H21 0.8226 -0.0147 0.6026 0.055 Uiso calc R 1 1 . .
    C C22 0.8782(4) 0.1061(3) 0.6782(3) 0.0461(11) Uani d . 1 1 . .
    C C23 0.8912(4) 0.1472(3) 0.7650(3) 0.0534(12) Uani d . 1 1 . .
    H H23 0.9274 0.2100 0.7750 0.064 Uiso calc R 1 1 . .
    C C24 0.8500(4) 0.0946(3) 0.8383(3) 0.0472(11) Uani d . 1 1 . .
    H H24 0.8570 0.1224 0.8981 0.057 Uiso calc R 1 1 . .
    O O7 0.4460(3) 0.7318(2) 0.0649(3) 0.0845(11) Uani d D 1 1 . .
    H H71O 0.549(4) 0.730(3) 0.095(2) 0.101 Uiso d D 1 1 . .
    H H72O 0.450(5) 0.757(3) 0.013(2) 0.101 Uiso d D 1 1 . .
    O O8 0.0953(4) 0.2321(2) 0.0594(2) 0.0762(10) Uani d D 1 1 . .
    H H81O 0.079(5) 0.256(3) 0.007(2) 0.091 Uiso d D 1 1 . .
    H H82O -0.004(4) 0.225(3) 0.075(3) 0.091 Uiso d D 1 1 . .
loop_
    _atom_site_aniso_label
    _atom_site_aniso_U_11
    _atom_site_aniso_U_22
    _atom_site_aniso_U_33
    _atom_site_aniso_U_12
    _atom_site_aniso_U_13
    _atom_site_aniso_U_23
    Cl1 0.0821(8) 0.0756(9) 0.0568(8) 0.0228(6) 0.0064(6) 0.0255(7)
    S1 0.0377(6) 0.0442(7) 0.0456(7) 0.0034(5) 0.0033(5) 0.0096(5)
    O1 0.0391(15) 0.111(3) 0.086(2) 0.0155(15) 0.0234(15) 0.063(2)
    O2 0.0791(19) 0.0450(16) 0.065(2) 0.0196(13) -0.0149(15) -0.0021(12)
    O3 0.0536(15) 0.0588(18) 0.0377(18) -0.0021(12) -0.0035(11) 0.0008(12)
    C1 0.031(2) 0.031(3) 0.034(3) 0.0002(18) 0.0031(17) 0.003(2)
    C2 0.067(3) 0.032(3) 0.044(3) -0.002(2) 0.012(2) 0.003(2)
    C3 0.071(3) 0.050(3) 0.034(3) -0.003(2) 0.004(2) 0.001(2)
    C4 0.043(2) 0.051(3) 0.041(3) 0.004(2) 0.006(2) 0.011(2)
    C5 0.067(3) 0.036(3) 0.054(3) 0.006(2) 0.000(2) -0.007(2)
    C6 0.063(3) 0.038(3) 0.040(3) 0.009(2) -0.011(2) -0.009(2)
    Cl2 0.0937(8) 0.0391(7) 0.0702(9) -0.0015(6) 0.0252(6) -0.0063(6)
    Cl3 0.0746(8) 0.0844(10) 0.0662(9) 0.0040(6) -0.0051(6) 0.0361(7)
    N1 0.037(2) 0.045(3) 0.041(2) -0.0020(17) 0.0088(19) 0.0030(19)
    C7 0.027(2) 0.037(3) 0.039(3) -0.0050(18) 0.0020(18) 0.009(2)
    C8 0.043(2) 0.033(3) 0.041(3) -0.0060(19) 0.012(2) -0.003(2)
    C9 0.053(3) 0.057(3) 0.033(3) -0.011(2) 0.005(2) 0.001(2)
    C10 0.041(2) 0.047(3) 0.049(3) -0.002(2) 0.002(2) 0.017(2)
    C11 0.057(3) 0.038(3) 0.052(3) 0.006(2) 0.003(2) 0.005(2)
    C12 0.048(2) 0.038(3) 0.045(3) -0.001(2) 0.001(2) -0.005(2)
    Cl4 0.0945(8) 0.0798(9) 0.0496(8) 0.0056(7) 0.0221(6) 0.0264(7)
    S2 0.0369(6) 0.0439(7) 0.0414(7) -0.0017(5) 0.0067(5) 0.0070(5)
    O4 0.0577(16) 0.0560(17) 0.0412(18) 0.0027(12) 0.0169(11) 0.0013(12)
    O5 0.0817(18) 0.0481(16) 0.068(2) -0.0198(13) 0.0294(15) -0.0073(13)
    O6 0.0351(15) 0.103(2) 0.072(2) 0.0003(14) 0.0030(14) 0.0520(19)
    C13 0.034(2) 0.030(3) 0.034(3) -0.0005(18) 0.0042(18) -0.0015(19)
    C14 0.066(3) 0.043(3) 0.042(3) 0.005(2) 0.003(2) -0.003(2)
    C15 0.087(3) 0.057(4) 0.026(3) 0.013(3) 0.007(2) -0.004(2)
    C16 0.051(2) 0.050(3) 0.036(3) 0.007(2) 0.010(2) 0.007(2)
    C17 0.078(3) 0.041(3) 0.047(3) -0.010(2) 0.014(2) -0.001(2)
    C18 0.076(3) 0.052(3) 0.035(3) -0.015(2) 0.014(2) -0.005(2)
    Cl5 0.0848(8) 0.0356(7) 0.0567(8) -0.0043(6) -0.0006(6) -0.0018(6)
    Cl6 0.0835(8) 0.0727(9) 0.0622(8) -0.0099(6) 0.0088(6) 0.0308(7)
    N2 0.0316(19) 0.044(3) 0.046(2) 0.0005(17) 0.0062(19) -0.0010(19)
    C19 0.026(2) 0.040(3) 0.038(3) 0.0024(18) 0.0059(18) 0.005(2)
    C20 0.033(2) 0.032(3) 0.042(3) 0.0005(18) 0.0015(19) 0.002(2)
    C21 0.053(3) 0.047(3) 0.035(3) 0.002(2) -0.001(2) 0.001(2)
    C22 0.041(2) 0.049(3) 0.047(3) 0.000(2) 0.004(2) 0.017(2)
    C23 0.060(3) 0.036(3) 0.062(4) -0.008(2) 0.004(2) 0.005(3)
    C24 0.053(3) 0.043(3) 0.044(3) -0.006(2) 0.005(2) -0.004(2)
    O7 0.066(2) 0.069(2) 0.114(3) -0.0011(18) -0.002(2) 0.048(2)
    O8 0.079(2) 0.062(2) 0.094(3) 0.0067(19) 0.030(2) 0.0388(19)
_geom_special_details
;
All e.s.d.'s (except the e.s.d. in the dihedral angle between two l.s. planes)
are estimated using the full covariance matrix. The cell e.s.d.'s are taken
into account individually in the estimation of e.s.d.'s in distances, angles
and torsion angles; correlations between e.s.d.'s in cell parameters are only
used when they are defined by crystal symmetry. An approximate (isotropic)
treatment of cell e.s.d.'s is used for estimating e.s.d.'s involving l.s.
planes.
;
loop_
    _geom_bond_atom_site_label_1
    _geom_bond_atom_site_label_2
    _geom_bond_site_symmetry_2
    _geom_bond_distance
    _geom_bond_publ_flag
    Cl1 C4 . 1.734(4) ?
    S1 O2 . 1.439(3) ?
    S1 O3 . 1.440(2) ?
    S1 O1 . 1.443(2) ?
    S1 C1 . 1.754(3) ?
    C1 C6 . 1.354(4) ?
    C1 C2 . 1.371(5) ?
    C2 C3 . 1.380(5) ?
    C2 H2 . 0.9300 ?
    C3 C4 . 1.362(5) ?
    C3 H3 . 0.9300 ?
    C4 C5 . 1.360(5) ?
    C5 C6 . 1.372(5) ?
    C5 H5 . 0.9300 ?
    C6 H6 . 0.9300 ?
    Cl2 C8 . 1.721(4) ?
    Cl3 C10 . 1.732(4) ?
    N1 C7 . 1.455(4) ?
    N1 H11N . 0.914(17) ?
    N1 H12N . 0.932(17) ?
    N1 H13N . 0.896(18) ?
    C7 C12 . 1.362(4) ?
    C7 C8 . 1.379(5) ?
    C8 C9 . 1.366(5) ?
    C9 C10 . 1.367(5) ?
    C9 H9 . 0.9300 ?
    C10 C11 . 1.367(5) ?
    C11 C12 . 1.369(5) ?
    C11 H11 . 0.9300 ?
    C12 H12 . 0.9300 ?
    Cl4 C16 . 1.731(4) ?
    S2 O6 . 1.436(2) ?
    S2 O5 . 1.441(2) ?
    S2 O4 . 1.447(2) ?
    S2 C13 . 1.752(4) ?
    C13 C18 . 1.363(4) ?
    C13 C14 . 1.365(5) ?
    C14 C15 . 1.382(5) ?
    C14 H14 . 0.9300 ?
    C15 C16 . 1.358(5) ?
    C15 H15 . 0.9300 ?
    C16 C17 . 1.356(5) ?
    C17 C18 . 1.380(5) ?
    C17 H17 . 0.9300 ?
    C18 H18 . 0.9300 ?
    Cl5 C20 . 1.721(4) ?
    Cl6 C22 . 1.738(4) ?
    N2 C19 . 1.451(5) ?
    N2 H21N . 0.910(17) ?
    N2 H22N . 0.928(18) ?
    N2 H23N . 0.911(17) ?
    C19 C24 . 1.360(4) ?
    C19 C20 . 1.374(5) ?
    C20 C21 . 1.366(5) ?
    C21 C22 . 1.373(5) ?
    C21 H21 . 0.9300 ?
    C22 C23 . 1.354(5) ?
    C23 C24 . 1.377(5) ?
    C23 H23 . 0.9300 ?
    C24 H24 . 0.9300 ?
    O7 H71O . 0.84(2) ?
    O7 H72O . 0.84(2) ?
    O8 H81O . 0.83(2) ?
    O8 H82O . 0.85(2) ?
loop_
    _geom_angle_atom_site_label_1
    _geom_angle_atom_site_label_2
    _geom_angle_atom_site_label_3
    _geom_angle_site_symmetry_1
    _geom_angle_site_symmetry_3
    _geom_angle
    _geom_angle_publ_flag
    O2 S1 O3 . . 112.90(15) ?
    O2 S1 O1 . . 112.42(19) ?
    O3 S1 O1 . . 111.54(18) ?
    O2 S1 C1 . . 107.55(17) ?
    O3 S1 C1 . . 106.54(16) ?
    O1 S1 C1 . . 105.33(15) ?
    C6 C1 C2 . . 119.9(4) ?
    C6 C1 S1 . . 120.3(3) ?
    C2 C1 S1 . . 119.7(3) ?
    C1 C2 C3 . . 119.7(4) ?
    C1 C2 H2 . . 120.1 ?
    C3 C2 H2 . . 120.1 ?
    C4 C3 C2 . . 119.3(4) ?
    C4 C3 H3 . . 120.4 ?
    C2 C3 H3 . . 120.4 ?
    C5 C4 C3 . . 121.2(4) ?
    C5 C4 Cl1 . . 119.7(4) ?
    C3 C4 Cl1 . . 119.1(3) ?
    C4 C5 C6 . . 118.9(4) ?
    C4 C5 H5 . . 120.5 ?
    C6 C5 H5 . . 120.5 ?
    C1 C6 C5 . . 120.9(4) ?
    C1 C6 H6 . . 119.5 ?
    C5 C6 H6 . . 119.5 ?
    C7 N1 H11N . . 112(2) ?
    C7 N1 H12N . . 113(2) ?
    H11N N1 H12N . . 104(3) ?
    C7 N1 H13N . . 114(2) ?
    H11N N1 H13N . . 102(3) ?
    H12N N1 H13N . . 111(3) ?
    C12 C7 C8 . . 119.3(4) ?
    C12 C7 N1 . . 119.7(4) ?
    C8 C7 N1 . . 121.0(4) ?
    C9 C8 C7 . . 120.2(4) ?
    C9 C8 Cl2 . . 120.1(3) ?
    C7 C8 Cl2 . . 119.8(3) ?
    C8 C9 C10 . . 119.2(4) ?
    C8 C9 H9 . . 120.4 ?
    C10 C9 H9 . . 120.4 ?
    C11 C10 C9 . . 121.7(4) ?
    C11 C10 Cl3 . . 119.3(4) ?
    C9 C10 Cl3 . . 119.0(3) ?
    C10 C11 C12 . . 118.2(4) ?
    C10 C11 H11 . . 120.9 ?
    C12 C11 H11 . . 120.9 ?
    C7 C12 C11 . . 121.5(4) ?
    C7 C12 H12 . . 119.2 ?
    C11 C12 H12 . . 119.2 ?
    O6 S2 O5 . . 112.63(17) ?
    O6 S2 O4 . . 111.72(16) ?
    O5 S2 O4 . . 112.72(14) ?
    O6 S2 C13 . . 105.10(15) ?
    O5 S2 C13 . . 107.66(17) ?
    O4 S2 C13 . . 106.43(16) ?
    C18 C13 C14 . . 119.3(4) ?
    C18 C13 S2 . . 119.7(3) ?
    C14 C13 S2 . . 120.9(3) ?
    C13 C14 C15 . . 120.1(4) ?
    C13 C14 H14 . . 119.9 ?
    C15 C14 H14 . . 119.9 ?
    C16 C15 C14 . . 119.4(4) ?
    C16 C15 H15 . . 120.3 ?
    C14 C15 H15 . . 120.3 ?
    C17 C16 C15 . . 121.4(4) ?
    C17 C16 Cl4 . . 119.3(4) ?
    C15 C16 Cl4 . . 119.3(3) ?
    C16 C17 C18 . . 118.7(4) ?
    C16 C17 H17 . . 120.7 ?
    C18 C17 H17 . . 120.7 ?
    C13 C18 C17 . . 121.1(4) ?
    C13 C18 H18 . . 119.5 ?
    C17 C18 H18 . . 119.5 ?
    C19 N2 H21N . . 111(2) ?
    C19 N2 H22N . . 108(2) ?
    H21N N2 H22N . . 100(3) ?
    C19 N2 H23N . . 112(2) ?
    H21N N2 H23N . . 114(3) ?
    H22N N2 H23N . . 111(3) ?
    C24 C19 C20 . . 119.8(4) ?
    C24 C19 N2 . . 119.8(4) ?
    C20 C19 N2 . . 120.5(4) ?
    C21 C20 C19 . . 120.4(4) ?
    C21 C20 Cl5 . . 119.9(3) ?
    C19 C20 Cl5 . . 119.7(3) ?
    C20 C21 C22 . . 118.9(4) ?
    C20 C21 H21 . . 120.6 ?
    C22 C21 H21 . . 120.6 ?
    C23 C22 C21 . . 121.5(4) ?
    C23 C22 Cl6 . . 119.6(4) ?
    C21 C22 Cl6 . . 118.9(3) ?
    C22 C23 C24 . . 119.0(4) ?
    C22 C23 H23 . . 120.5 ?
    C24 C23 H23 . . 120.5 ?
    C19 C24 C23 . . 120.5(4) ?
    C19 C24 H24 . . 119.8 ?
    C23 C24 H24 . . 119.8 ?
    H71O O7 H72O . . 108(3) ?
    H81O O8 H82O . . 107(3) ?
loop_
    _geom_torsion_atom_site_label_1
    _geom_torsion_atom_site_label_2
    _geom_torsion_atom_site_label_3
    _geom_torsion_atom_site_label_4
    _geom_torsion_site_symmetry_1
    _geom_torsion_site_symmetry_2
    _geom_torsion_site_symmetry_3
    _geom_torsion_site_symmetry_4
    _geom_torsion
    _geom_torsion_publ_flag
    O2 S1 C1 C6 . . . . 162.0(3) ?
    O3 S1 C1 C6 . . . . 40.7(3) ?
    O1 S1 C1 C6 . . . . -77.9(3) ?
    O2 S1 C1 C2 . . . . -21.8(3) ?
    O3 S1 C1 C2 . . . . -143.1(3) ?
    O1 S1 C1 C2 . . . . 98.3(3) ?
    C6 C1 C2 C3 . . . . 1.2(5) ?
    S1 C1 C2 C3 . . . . -175.0(3) ?
    C1 C2 C3 C4 . . . . -0.5(5) ?
    C2 C3 C4 C5 . . . . -0.8(6) ?
    C2 C3 C4 Cl1 . . . . 179.4(3) ?
    C3 C4 C5 C6 . . . . 1.4(6) ?
    Cl1 C4 C5 C6 . . . . -178.8(3) ?
    C2 C1 C6 C5 . . . . -0.7(6) ?
    S1 C1 C6 C5 . . . . 175.5(3) ?
    C4 C5 C6 C1 . . . . -0.6(6) ?
    C12 C7 C8 C9 . . . . -0.4(5) ?
    N1 C7 C8 C9 . . . . -178.9(3) ?
    C12 C7 C8 Cl2 . . . . 179.3(3) ?
    N1 C7 C8 Cl2 . . . . 0.8(4) ?
    C7 C8 C9 C10 . . . . -0.3(5) ?
    Cl2 C8 C9 C10 . . . . -180.0(3) ?
    C8 C9 C10 C11 . . . . 1.3(6) ?
    C8 C9 C10 Cl3 . . . . -179.6(2) ?
    C9 C10 C11 C12 . . . . -1.6(6) ?
    Cl3 C10 C11 C12 . . . . 179.3(3) ?
    C8 C7 C12 C11 . . . . 0.0(5) ?
    N1 C7 C12 C11 . . . . 178.6(3) ?
    C10 C11 C12 C7 . . . . 0.9(5) ?
    O6 S2 C13 C18 . . . . 73.4(3) ?
    O5 S2 C13 C18 . . . . -166.3(3) ?
    O4 S2 C13 C18 . . . . -45.2(3) ?
    O6 S2 C13 C14 . . . . -103.1(3) ?
    O5 S2 C13 C14 . . . . 17.2(3) ?
    O4 S2 C13 C14 . . . . 138.3(3) ?
    C18 C13 C14 C15 . . . . -0.9(5) ?
    S2 C13 C14 C15 . . . . 175.6(3) ?
    C13 C14 C15 C16 . . . . 0.4(5) ?
    C14 C15 C16 C17 . . . . 0.4(6) ?
    C14 C15 C16 Cl4 . . . . -179.2(3) ?
    C15 C16 C17 C18 . . . . -0.7(6) ?
    Cl4 C16 C17 C18 . . . . 179.0(3) ?
    C14 C13 C18 C17 . . . . 0.7(5) ?
    S2 C13 C18 C17 . . . . -175.9(3) ?
    C16 C17 C18 C13 . . . . 0.1(6) ?
    C24 C19 C20 C21 . . . . 0.0(5) ?
    N2 C19 C20 C21 . . . . -178.3(3) ?
    C24 C19 C20 Cl5 . . . . 179.6(2) ?
    N2 C19 C20 Cl5 . . . . 1.3(4) ?
    C19 C20 C21 C22 . . . . -0.6(5) ?
    Cl5 C20 C21 C22 . . . . 179.8(2) ?
    C20 C21 C22 C23 . . . . 1.3(5) ?
    C20 C21 C22 Cl6 . . . . -179.9(3) ?
    C21 C22 C23 C24 . . . . -1.4(6) ?
    Cl6 C22 C23 C24 . . . . 179.8(3) ?
    C20 C19 C24 C23 . . . . -0.2(5) ?
    N2 C19 C24 C23 . . . . 178.1(3) ?
    C22 C23 C24 C19 . . . . 0.8(6) ?
loop_
    _geom_hbond_atom_site_label_D
    _geom_hbond_atom_site_label_H
    _geom_hbond_atom_site_label_A
    _geom_hbond_site_symmetry_A
    _geom_hbond_distance_DH
    _geom_hbond_distance_HA
    _geom_hbond_distance_DA
    _geom_hbond_angle_DHA
    N1 H11N O1 1_455 0.914(17) 1.89(2) 2.765(4) 160(3)
    N1 H12N O3 2_665 0.932(17) 1.827(19) 2.752(4) 171(3)
    N1 H13N O7 . 0.896(18) 1.901(19) 2.785(4) 169(3)
    N2 H21N O6 2_656 0.910(17) 1.92(2) 2.777(4) 156(3)
    N2 H22N O4 1_556 0.928(18) 1.815(18) 2.741(4) 176(3)
    N2 H23N O8 2_656 0.911(17) 1.92(2) 2.807(4) 164(3)
    O7 H71O O2 . 0.84(2) 1.96(2) 2.778(4) 163(4)
    O7 H72O O6 2_665 0.84(2) 2.13(3) 2.879(4) 148(5)
    O8 H81O O1 2_665 0.83(2) 2.18(3) 2.900(4) 146(4)
    O8 H82O O5 1_455 0.85(2) 2.03(2) 2.830(4) 158(4)
data_global
_journal_date_recd_electronic     2011-04-01
_journal_date_accepted     2011-04-04
_journal_name_full     'Acta Crystallographica, Section E'
_journal_year     2011
_journal_volume     67
_journal_issue      5
_journal_page_first     o1077
_journal_page_last     o1077
_journal_paper_category     QO
_journal_coeditor_code     BQ2293
_publ_contact_author_name     'Prof. B. Thimme Gowda'
_publ_contact_author_address
;
  Department of Chemistry
  Mangalore University
  Mangalagangotri-574 199
  Mangalore, INDIA
;
_publ_contact_author_email     gowdabt@yahoo.com
_publ_contact_author_fax     '91 824 2287367'
_publ_contact_author_phone     '91 824 2287262'
_publ_section_title
;
2,4-Dichloroanilinium 4-chlorobenzenesulfonate monohydrate
;
loop_
    _publ_author_name
    _publ_author_address
    'K. Shakuntala'
; Department of Chemistry
  Mangalore University
  Mangalagangotri 574 199
  Mangalore, India
;
    'Sabine Foro'
; Institute of Materials Science
  Darmstadt University of Technology
  Petersenstrasse 23
  D-64287 Darmstadt, Germany
;
    'B. Thimme Gowda'
; Department of Chemistry
  Mangalore University
  Mangalagangotri 574 199
  Mangalore, India
;
