# Supplementary material for: 2,4-Dichloro­anilinium 4-chloro­benzene­sulfonate monohydrate
Source: Acta Crystallogr Sect E Struct Rep Online. 2011 Apr 7;67(Pt 5):o1077. doi: 10.1107/S1600536811012463 (PMC3089207; doi:10.1107/S1600536811012463)
Supplement: Supplementary file 2 [file e-67-o1077-Isup2.hkl]

# 
# h,k,l, Fc-squared, Fo-squared, sigma(Fo-squared) and status flag 
# 
data_I
_shelx_title ' S53 P-1' 
_shelx_refln_list_code          4 
_shelx_F_calc_maximum      231.67 
_exptl_crystal_F_000       760.00 
_reflns_d_resolution_high  0.8000 
 
loop_ 
 _symmetry_equiv_pos_as_xyz 
 'x, y, z' 
 '-x, -y, -z' 
 
_cell_length_a     7.7589 
_cell_length_b    14.1430 
_cell_length_c    14.3580 
_cell_angle_alpha  90.990 
_cell_angle_beta   99.560 
_cell_angle_gamma  90.680 
 
_shelx_F_squared_multiplier     1.000 
 
loop_ 
 _refln_index_h 
 _refln_index_k 
 _refln_index_l 
 _refln_F_squared_calc 
 _refln_F_squared_meas 
 _refln_F_squared_sigma 
 _refln_observed_status 
   1   0   0       38.05       35.58      8.60 o 
   2   0   0     1365.26     1283.90     11.92 o 
   3   0   0       14.95        9.93     11.05 o 
   4   0   0      418.31      398.39     15.74 o 
   5   0   0       96.01       86.53     24.27 o 
   6   0   0       10.65       38.10     36.89 o 
   7   0   0       88.20      118.16     38.34 o 
   8   0   0       74.24       71.27     58.39 o 
   9   0   0       56.64       12.32     65.10 o 
  -9   1   0        0.00      -55.72     71.50 o 
  -8   1   0      297.11      434.45     73.00 o 
  -7   1   0       87.75       96.43     59.44 o 
  -6   1   0      149.07      236.16     59.93 o 
  -5   1   0      206.38      201.28     22.24 o 
  -4   1   0       13.47       11.14     13.24 o 
  -3   1   0     2092.84     2189.78     18.96 o 
  -2   1   0     6788.90     6838.50     23.04 o 
  -1   1   0       39.88       99.38     10.41 o 
   1   1   0       16.87       43.93      7.52 o 
   2   1   0    22257.15    22148.98     74.59 o 
   3   1   0      527.91      487.84     10.47 o 
   4   1   0      386.30      318.69     36.24 o 
   5   1   0       23.55       36.12     23.80 o 
   6   1   0      782.22      755.94     44.16 o 
   7   1   0        0.28      -28.66     37.07 o 
   8   1   0        8.30       32.74     41.40 o 
   9   1   0       18.13       92.21     65.23 o 
  -9   2   0        7.62       33.96     73.40 o 
  -8   2   0      482.60      471.88     67.93 o 
  -7   2   0       68.83       55.37     61.56 o 
  -6   2   0      391.39      298.78     37.07 o 
  -5   2   0      118.85      123.14     23.14 o 
  -4   2   0      510.01      519.54     17.25 o 
  -3   2   0      438.58      434.02     13.98 o 
  -2   2   0    44258.36    42915.44     61.67 o 
  -1   2   0     1036.04     1059.21     23.43 o 
   0   2   0     8970.19     9032.31     46.80 o 
   1   2   0     1674.97     1769.53     14.80 o 
   2   2   0    19316.12    19745.93     62.57 o 
   3   2   0       56.99       32.37     10.99 o 
   4   2   0       17.58        9.10     13.83 o 
   5   2   0       27.74       16.06     23.91 o 
   6   2   0       20.85      -25.21     36.59 o 
   7   2   0      209.04      208.86     39.30 o 
   8   2   0       86.76      111.96     43.94 o 
   9   2   0        3.10       34.04     39.86 o 
  -9   3   0        0.67       34.44     71.12 o 
  -8   3   0        0.04       26.86     64.57 o 
  -7   3   0       51.36       64.25     67.08 o 
  -6   3   0     3795.34     3712.02     75.65 o 
  -5   3   0      492.54      490.72     22.75 o 
  -4   3   0      580.64      592.63     18.01 o 
  -3   3   0       61.26       72.60     12.81 o 
  -2   3   0     3180.93     3307.87     20.78 o 
  -1   3   0      173.26      166.04     20.19 o 
   0   3   0        1.15        6.20     15.15 o 
   1   3   0      491.57      482.75     17.27 o 
   2   3   0     1415.97     1405.70     17.22 o 
   3   3   0      767.44      762.58     14.21 o 
   4   3   0       18.30       37.03     14.88 o 
   5   3   0     1856.09     1874.70     33.26 o 
   6   3   0      134.36      160.19     39.50 o 
   7   3   0      406.64      462.74     41.38 o 
   8   3   0        2.47       -2.80     41.43 o 
   9   3   0       25.16       -1.75     43.28 o 
  -9   4   0       17.69       89.33     68.50 o 
  -8   4   0      327.95      302.80     75.74 o 
  -7   4   0      219.32      198.14     68.83 o 
  -6   4   0      215.41      188.53     45.82 o 
  -5   4   0       37.75       46.06     20.59 o 
  -4   4   0        2.88        0.28     16.14 o 
  -3   4   0      249.88      260.18     11.29 o 
  -2   4   0     2906.47     2670.28     50.29 o 
  -1   4   0      831.62      824.92     25.85 o 
   0   4   0    14957.79    15347.77    141.46 o 
   1   4   0     1945.76     2134.22     59.28 o 
   2   4   0     1754.45     1881.95     27.43 o 
   3   4   0       11.07       15.93     13.65 o 
   4   4   0      248.08      282.80     19.33 o 
   5   4   0      381.14      372.83     27.63 o 
   6   4   0      117.22      105.29     36.44 o 
   7   4   0      253.01      230.78     40.02 o 
   8   4   0       37.23       53.66     38.42 o 
   9   4   0       54.24       92.59     81.95 o 
  -9   5   0        0.36        4.38     72.57 o 
  -8   5   0      900.10      856.04     69.68 o 
  -7   5   0      116.90       90.53     43.34 o 
  -6   5   0     1045.54     1105.55     40.85 o 
  -5   5   0       99.27       60.94     33.14 o 
  -4   5   0      783.70      793.41     19.34 o 
  -3   5   0       15.50       26.16     12.49 o 
  -2   5   0      145.67      142.96     11.90 o 
  -1   5   0     4093.80     4286.78     78.72 o 
   0   5   0       31.57       46.27     16.97 o 
   1   5   0     6462.43     6291.70     59.58 o 
   2   5   0      258.83      232.19     21.18 o 
   3   5   0     2677.04     2715.55     33.73 o 
   4   5   0      430.83      407.06     26.34 o 
   5   5   0      201.74      198.41     22.90 o 
   6   5   0        2.88       29.46     38.92 o 
   7   5   0       31.96       56.01     39.21 o 
   8   5   0        7.73       25.14     54.16 o 
   9   5   0        3.79       96.91     60.16 o 
  -9   6   0       20.58      160.31     82.64 o 
  -8   6   0        4.70      -39.70     72.89 o 
  -7   6   0       76.46       93.80     46.32 o 
  -6   6   0        0.37       16.29     33.25 o 
  -5   6   0      242.26      244.14     33.93 o 
  -4   6   0      488.71      463.69     32.41 o 
  -3   6   0       81.79       69.76     14.56 o 
  -2   6   0      284.03      279.29     12.15 o 
  -1   6   0      168.53      182.30     28.26 o 
   0   6   0     2247.30     2388.28     32.54 o 
   1   6   0      779.14      752.75     20.81 o 
   2   6   0      969.09      953.42     19.82 o 
   3   6   0      157.76      111.76     23.37 o 
   4   6   0       10.42        1.05     34.89 o 
   5   6   0        0.34       -1.29     37.25 o 
   6   6   0        0.81       -2.39     55.47 o 
   7   6   0      203.85      279.38     62.25 o 
   8   6   0        1.02        0.74     61.28 o 
  -8   7   0      177.36       84.75     75.75 o 
  -7   7   0      144.70      198.87     53.21 o 
  -6   7   0      586.58      640.36     37.98 o 
  -5   7   0      406.66      397.68     36.20 o 
  -4   7   0        4.41       24.69     33.62 o 
  -3   7   0     1683.18     1686.47     34.09 o 
  -2   7   0       21.41      -17.83     31.37 o 
  -1   7   0       11.27        7.64     30.32 o 
   0   7   0        1.02        8.59     18.49 o 
   1   7   0       54.69       65.33     19.55 o 
   2   7   0       14.36      -10.29     18.53 o 
   3   7   0     2130.75     2122.95     45.62 o 
   4   7   0      274.19      216.19     60.81 o 
   5   7   0      914.99      949.34     44.79 o 
   6   7   0       26.66       51.55     57.01 o 
   7   7   0      442.99      467.29     66.10 o 
   8   7   0       60.77       70.99     56.70 o 
  -8   8   0       80.13       84.77     77.49 o 
  -7   8   0       28.91       67.89     54.04 o 
  -6   8   0        0.36      -21.66     35.34 o 
  -5   8   0      337.18      300.20     35.31 o 
  -4   8   0       81.75       64.83     33.11 o 
  -3   8   0      715.13      716.04     41.02 o 
  -2   8   0      142.84       99.15     36.36 o 
  -1   8   0      764.58      759.42     34.82 o 
   0   8   0       13.78        5.24     19.03 o 
   1   8   0     3073.80     2997.98     33.93 o 
   2   8   0     3181.27     3164.99     65.42 o 
   3   8   0       33.13       37.94     60.87 o 
   4   8   0      273.08      254.30     63.01 o 
   5   8   0        7.76       18.52     40.27 o 
   6   8   0       28.40        5.09     54.18 o 
   7   8   0      118.29      106.09     56.02 o 
   8   8   0       11.58      112.93     58.68 o 
  -8   9   0        6.31       -2.81     63.84 o 
  -7   9   0       92.25      145.90     53.47 o 
  -6   9   0        0.21       11.04     37.59 o 
  -5   9   0        2.44       -7.18     36.36 o 
  -4   9   0       25.13       66.33     35.74 o 
  -3   9   0        0.22        9.22     40.36 o 
  -2   9   0       36.80       59.18     42.41 o 
  -1   9   0        1.36       -6.01     39.50 o 
   0   9   0       23.24       -0.28     19.67 o 
   1   9   0      636.25      576.22     26.75 o 
   2   9   0      631.76      466.94     96.00 o 
   3   9   0      517.35      525.83     71.50 o 
   4   9   0      266.65      228.08     67.22 o 
   5   9   0       21.27        0.49     41.78 o 
   6   9   0        0.76      -59.28     59.28 o 
   7   9   0       27.13       -1.77     49.70 o 
   8   9   0       10.11       11.11     58.38 o 
  -7  10   0       12.32       26.95     50.56 o 
  -6  10   0        4.66       23.39     39.22 o 
  -5  10   0      248.11      187.16     37.20 o 
  -4  10   0       17.69       59.00     36.46 o 
  -3  10   0       97.41      104.19     43.56 o 
  -2  10   0      433.42      472.41     47.27 o 
  -1  10   0       78.49       59.18     44.86 o 
   0  10   0      459.12      401.46     44.81 o 
   1  10   0      619.73      595.31     54.95 o 
   2  10   0      341.91      338.51    103.84 o 
   3  10   0     1150.13     1091.84     82.66 o 
   4  10   0      231.33      198.89     67.87 o 
   5  10   0        0.74      -42.92     42.92 o 
   6  10   0        3.19       -4.45     58.44 o 
   7  10   0        0.12       63.19     57.52 o 
  -7  11   0        8.22        7.42     55.70 o 
  -6  11   0      144.03      114.19     40.46 o 
  -5  11   0      222.20      210.24     38.02 o 
  -4  11   0       74.25      130.08     36.38 o 
  -3  11   0      560.77      585.81     48.36 o 
  -2  11   0        2.32        2.69     46.45 o 
  -1  11   0       82.55      115.51     46.63 o 
   0  11   0       69.13       94.55     46.20 o 
   1  11   0      309.89      378.80     79.03 o 
   2  11   0        5.40       39.90     80.28 o 
   3  11   0      353.91      343.95     79.34 o 
   4  11   0       18.83      -46.36     73.73 o 
   5  11   0       35.98       38.19     63.18 o 
   6  11   0      101.39      178.06     56.68 o 
   7  11   0        0.24       19.75     68.33 o 
  -7  12   0        0.05        1.57     67.03 o 
  -6  12   0        8.07       22.81     41.90 o 
  -5  12   0       26.50       10.63     36.35 o 
  -4  12   0       92.26       55.21     47.47 o 
  -3  12   0        3.36       32.20     77.40 o 
  -2  12   0       25.16       25.58     46.38 o 
  -1  12   0     1420.31     1418.43     58.69 o 
   0  12   0      536.83      564.32     50.82 o 
   1  12   0     1506.00     1541.29     95.31 o 
   2  12   0       21.75        6.83     71.67 o 
   3  12   0        4.75      -38.61     71.18 o 
   4  12   0       79.91       48.74     77.88 o 
   5  12   0       31.10        2.96     69.91 o 
   6  12   0       19.25       77.82     53.99 o 
  -6  13   0        2.47       85.63     82.09 o 
  -5  13   0       65.89       98.96     51.31 o 
  -4  13   0        6.51       -7.84     51.32 o 
  -3  13   0       19.11      -33.36     74.63 o 
  -2  13   0       62.16       61.07     47.29 o 
  -1  13   0       10.02        2.30     46.54 o 
   0  13   0       46.70       45.08     46.58 o 
   1  13   0      211.11      220.42     75.30 o 
   2  13   0      200.86      222.66     79.83 o 
   3  13   0       11.03      -20.89     70.00 o 
   4  13   0      146.04      126.07     83.94 o 
   5  13   0        1.57      -34.51     79.18 o 
   6  13   0        4.37       14.06     54.90 o 
  -5  14   0       39.02       60.70     47.41 o 
  -4  14   0        0.14      -43.84     54.32 o 
  -3  14   0       13.67      -71.72     80.03 o 
  -2  14   0       20.24      -46.61     46.61 o 
  -1  14   0       17.31      -42.41     44.67 o 
   0  14   0       25.90      -49.79     78.24 o 
   1  14   0       33.88       -0.12     81.57 o 
   2  14   0      449.15      265.83     84.50 o 
   3  14   0       23.57      -15.51     82.58 o 
   4  14   0       15.33      -64.10     84.63 o 
   5  14   0        0.04       52.03     87.41 o 
  -5  15   0       63.70      183.27    117.86 o 
  -4  15   0      118.73      111.98     54.77 o 
  -3  15   0       62.07       48.22     71.07 o 
  -2  15   0       19.51      -51.77     51.77 o 
  -1  15   0       24.75       25.82     60.07 o 
   0  15   0        0.56      -19.56     69.33 o 
   1  15   0      214.52      153.55     76.99 o 
   2  15   0        2.47      -53.83     74.23 o 
   3  15   0       25.39      -23.67     87.38 o 
   4  15   0      143.99       87.01     82.02 o 
  -4  16   0       21.62      171.35     62.05 o 
  -3  16   0       11.05      220.69     93.19 o 
  -2  16   0       67.98       79.02     54.10 o 
  -1  16   0       39.81        2.84     64.36 o 
   0  16   0      245.31       77.45     85.21 o 
   1  16   0       18.77      -27.05     82.52 o 
   2  16   0       19.50      -34.54     88.88 o 
   3  16   0       31.62       -9.95     69.93 o 
  -2  17   0       33.12      108.59     48.40 o 
  -1  17   0        0.27      -43.31     80.63 o 
   0  17   0        1.64       38.24     78.92 o 
   1  17   0        2.77      -54.09     89.18 o 
   2  17   0       93.94       40.77     76.39 o 
  -2 -17   1       19.06      -86.98     86.98 o 
  -1 -17   1       24.02      -41.32     71.46 o 
   0 -17   1        1.30      -78.33     78.33 o 
   2 -17   1       45.49       59.23     84.30 o 
  -4 -16   1       13.15      -83.35     95.49 o 
  -3 -16   1      104.83      -16.66     91.80 o 
  -2 -16   1       60.74        5.55     70.56 o 
  -1 -16   1      150.42      124.87     77.96 o 
   0 -16   1       16.72       42.78     69.20 o 
   1 -16   1      140.28       91.61     52.10 o 
   2 -16   1        5.28      -54.44     54.44 o 
   3 -16   1        5.30      -73.17     73.17 o 
   4 -16   1       11.25        3.48     57.49 o 
  -5 -15   1        1.03      -57.74     72.79 o 
  -4 -15   1       41.00      -76.65     76.65 o 
  -3 -15   1        8.58      -30.69     69.53 o 
  -2 -15   1       29.45      113.33     84.47 o 
  -1 -15   1        0.42      168.02     87.76 o 
   0 -15   1        0.01       12.08     69.44 o 
   1 -15   1       26.22      139.47     52.65 o 
   2 -15   1       14.14      -28.49     50.56 o 
   3 -15   1       33.38        0.13     80.81 o 
   4 -15   1       46.78       16.48     51.46 o 
   5 -15   1       92.48      181.74     87.56 o 
  -5 -14   1       13.07      -16.40     82.45 o 
  -4 -14   1       14.81      -23.10     79.40 o 
  -3 -14   1       11.95       -8.23     82.90 o 
  -2 -14   1       22.84       94.88     82.72 o 
  -1 -14   1      209.98      162.26     83.59 o 
   0 -14   1       43.34       31.18     77.42 o 
   1 -14   1      349.81      336.02     54.05 o 
   2 -14   1      161.31      247.06     48.48 o 
   3 -14   1      511.93      652.50     89.50 o 
   4 -14   1        7.11      -21.32     48.84 o 
   5 -14   1        3.75       35.44     93.75 o 
  -6 -13   1       41.00       16.14     60.62 o 
  -5 -13   1       29.40      -28.00     80.23 o 
  -4 -13   1       75.29       86.02     80.96 o 
  -3 -13   1      241.95      272.86     76.59 o 
  -2 -13   1        0.13      -46.96     72.07 o 
  -1 -13   1       80.57       22.38     78.01 o 
   0 -13   1       14.09       20.42     44.72 o 
   1 -13   1        9.95       25.87     49.40 o 
   2 -13   1        6.04       34.54     45.47 o 
   3 -13   1      974.21     1000.07     81.77 o 
   4 -13   1      110.78      131.23     53.03 o 
   5 -13   1      239.51      247.56     48.45 o 
   6 -13   1      143.31      131.28     78.07 o 
  -7 -12   1        0.54      -63.73     63.73 o 
  -6 -12   1        1.09      -12.01     59.61 o 
  -5 -12   1       80.99       32.18     74.99 o 
  -4 -12   1        4.54       42.64     67.46 o 
  -3 -12   1      352.95      380.24     82.17 o 
  -2 -12   1       11.41      -29.32     78.58 o 
  -1 -12   1     1332.16     1264.69     88.99 o 
   0 -12   1      395.08      398.14     50.92 o 
   1 -12   1      475.84      399.80     51.32 o 
   2 -12   1      144.37      124.24     44.63 o 
   3 -12   1      232.43      196.00     75.02 o 
   4 -12   1       45.57       57.26     42.56 o 
   5 -12   1        0.51       28.98     51.24 o 
   6 -12   1        2.01      -36.15     48.93 o 
   7 -12   1        7.91       65.50     55.19 o 
  -7 -11   1        4.88       29.25     67.23 o 
  -6 -11   1        6.84       36.80     48.83 o 
  -5 -11   1        0.25      -72.24     72.24 o 
  -4 -11   1       22.39       15.48     67.18 o 
  -3 -11   1      465.96      440.18     75.07 o 
  -2 -11   1        3.50      -12.18     79.72 o 
  -1 -11   1      726.15      725.75     46.28 o 
   0 -11   1        0.03      -13.46     44.36 o 
   1 -11   1     1284.57     1267.17     53.50 o 
   2 -11   1      307.02      276.38     46.53 o 
   3 -11   1      670.34      653.01     51.12 o 
   4 -11   1       26.24       24.81     36.52 o 
   5 -11   1       25.88       26.86     37.35 o 
   6 -11   1       27.18      -12.35     48.98 o 
   7 -11   1        0.18       41.76     53.25 o 
  -7 -10   1       15.67       54.87     58.69 o 
  -6 -10   1       28.36       42.30     62.06 o 
  -5 -10   1      135.97      125.00     67.46 o 
  -4 -10   1       27.44       44.92     71.20 o 
  -3 -10   1      188.09      190.24     78.47 o 
  -2 -10   1       92.05      136.41     74.23 o 
  -1 -10   1      779.08      763.14     43.58 o 
   0 -10   1     1167.17     1257.09     49.79 o 
   1 -10   1     1385.01     1320.13     75.29 o 
   2 -10   1      317.59      310.55     45.62 o 
   3 -10   1      565.00      549.12     34.73 o 
   4 -10   1      388.21      345.78     37.14 o 
   5 -10   1        0.45       11.51     35.08 o 
   6 -10   1       21.40        8.66     46.41 o 
   7 -10   1        1.86        0.48     51.66 o 
  -8  -9   1        3.18        3.08     54.30 o 
  -7  -9   1      138.64      171.55     51.84 o 
  -6  -9   1       37.39       42.15     59.47 o 
  -5  -9   1     1636.04     1583.29     49.39 o 
  -4  -9   1       39.66       57.73     71.16 o 
  -3  -9   1      664.51      678.75     72.23 o 
  -2  -9   1       92.95       58.73     34.99 o 
  -1  -9   1      169.31      164.46     26.29 o 
   0  -9   1        0.12       21.45     22.30 o 
   1  -9   1        7.21       -4.97     40.16 o 
   2  -9   1      389.05      375.04     44.72 o 
   3  -9   1      160.53      189.45     33.14 o 
   4  -9   1     4127.90     3864.39     51.86 o 
   5  -9   1      126.70      157.69     33.35 o 
   6  -9   1        6.00       -5.88     51.15 o 
   7  -9   1      140.06      135.37     55.81 o 
   8  -9   1        7.23       42.43     94.10 o 
  -8  -8   1       18.94      114.88     53.93 o 
  -7  -8   1        2.53      -20.56     54.11 o 
  -6  -8   1       92.47       71.89     57.31 o 
  -5  -8   1      169.81      217.75     41.50 o 
  -4  -8   1       30.72        8.24     65.42 o 
  -3  -8   1     1910.18     1983.19     80.12 o 
  -2  -8   1      111.36       90.48     21.03 o 
  -1  -8   1       48.82       27.79     20.95 o 
   0  -8   1      764.02      787.06     23.97 o 
   1  -8   1      312.65      314.70     36.53 o 
   2  -8   1      962.99     1005.40     43.34 o 
   3  -8   1      197.41      199.18     30.93 o 
   4  -8   1      252.45      241.55     33.80 o 
   5  -8   1        1.84       13.31     35.42 o 
   6  -8   1      493.45      487.06     50.26 o 
   7  -8   1       11.72        5.32     48.78 o 
   8  -8   1       18.32       57.33    104.53 o 
  -8  -7   1        6.86       45.13     61.73 o 
  -7  -7   1      132.56       91.97     62.34 o 
  -6  -7   1      303.82      356.46     58.83 o 
  -5  -7   1       70.74       73.82     36.76 o 
  -4  -7   1      292.24      259.44     61.62 o 
  -3  -7   1     2006.98     2127.91     70.87 o 
  -2  -7   1        9.42        0.21     18.71 o 
  -1  -7   1       39.65       42.03     20.22 o 
   0  -7   1        4.49       17.54     31.01 o 
   1  -7   1       20.10       12.26     30.89 o 
   2  -7   1     5082.11     5172.17    101.07 o 
   3  -7   1       15.70       49.28     27.11 o 
   4  -7   1        2.90       15.42     32.17 o 
   5  -7   1      223.54      196.73     35.36 o 
   6  -7   1     2019.49     2160.44     62.49 o 
   7  -7   1      134.95      112.51     49.18 o 
   8  -7   1       11.81       59.40     60.87 o 
  -9  -6   1       74.60       78.01     59.71 o 
  -8  -6   1       23.57       65.80     58.78 o 
  -7  -6   1       11.75       42.25     60.03 o 
  -6  -6   1       45.03       36.24     28.09 o 
  -5  -6   1      145.20      139.65     29.04 o 
  -4  -6   1      263.18      262.81     29.18 o 
  -3  -6   1      491.02      528.08     32.65 o 
  -2  -6   1      888.52      874.50     20.82 o 
  -1  -6   1     1039.74     1069.41     22.69 o 
   0  -6   1     4653.27     4322.46     45.46 o 
   1  -6   1      694.71      723.16     31.17 o 
   2  -6   1      209.99      242.43     30.01 o 
   3  -6   1      128.45      115.25     14.42 o 
   4  -6   1       82.73       62.62     29.69 o 
   5  -6   1      174.96      160.86     34.62 o 
   6  -6   1      187.37      185.89     48.75 o 
   7  -6   1       56.50       35.04     45.37 o 
   8  -6   1       53.24       95.56     65.70 o 
  -9  -5   1        0.10       16.30     68.55 o 
  -8  -5   1       93.29       66.70     39.54 o 
  -7  -5   1      183.24      174.37     40.11 o 
  -6  -5   1      307.87      252.22     29.52 o 
  -5  -5   1     1093.06     1092.49     51.48 o 
  -4  -5   1        0.78       -4.57     19.91 o 
  -3  -5   1      249.05      273.92     22.44 o 
  -2  -5   1       56.69       56.82     14.70 o 
  -1  -5   1      530.51      543.90     19.26 o 
   0  -5   1        5.65       -0.06     25.97 o 
   1  -5   1      497.55      509.83     30.96 o 
   2  -5   1     1286.59     1220.21     38.41 o 
   3  -5   1        0.68       12.22     13.36 o 
   4  -5   1     4254.77     4227.33     35.41 o 
   5  -5   1       21.59        3.93     24.13 o 
   6  -5   1        0.58       23.74     45.64 o 
   7  -5   1       20.12       -3.00     44.63 o 
   8  -5   1      159.35      208.46     73.39 o 
   9  -5   1        6.48       78.63     66.39 o 
  -9  -4   1       14.87        1.44     40.15 o 
  -8  -4   1       12.79       -5.27     36.86 o 
  -7  -4   1       27.33       29.63     37.20 o 
  -6  -4   1       12.38       15.59     27.92 o 
  -5  -4   1       12.99       25.35     25.96 o 
  -4  -4   1     2676.91     2648.18     28.26 o 
  -3  -4   1      409.36      439.17     16.69 o 
  -2  -4   1     2195.70     2045.31     28.91 o 
  -1  -4   1      284.30      300.79     17.32 o 
   0  -4   1     4021.31     3784.62    188.85 o 
   1  -4   1       43.08       27.18     23.42 o 
   2  -4   1     1738.21     1734.90     25.93 o 
   3  -4   1       38.97       31.05     12.71 o 
   4  -4   1      249.64      263.50     20.54 o 
   5  -4   1      177.98      169.92     21.87 o 
   6  -4   1        3.34       23.21     30.08 o 
   7  -4   1      208.22      230.42     68.77 o 
   8  -4   1      217.44      251.97     62.93 o 
   9  -4   1        0.91       30.92     73.75 o 
  -9  -3   1        1.10      -38.24     38.24 o 
  -8  -3   1        1.28       30.45     38.12 o 
  -7  -3   1      156.47      146.86     39.33 o 
  -6  -3   1      490.95      515.44     32.47 o 
  -5  -3   1       56.50       52.67     24.47 o 
  -4  -3   1     1485.34     1524.40     19.07 o 
  -3  -3   1       15.18       17.77     11.92 o 
  -2  -3   1     2214.47     2294.67     20.50 o 
  -1  -3   1        5.22        9.21     14.75 o 
   0  -3   1       47.89       48.89     16.61 o 
   1  -3   1        7.48        8.15     15.12 o 
   2  -3   1     1058.08      986.66     13.98 o 
   3  -3   1      546.37      542.90     12.78 o 
   4  -3   1     6463.59     6542.88     33.60 o 
   5  -3   1       19.91       25.99     20.98 o 
   6  -3   1     2320.64     2265.50     41.37 o 
   7  -3   1      142.29      189.59     67.69 o 
   8  -3   1       12.29       90.32     70.24 o 
   9  -3   1        2.18      -51.90     64.10 o 
  -9  -2   1       43.40       80.38     60.22 o 
  -8  -2   1       30.64        2.47     41.25 o 
  -7  -2   1      190.59      151.91     39.76 o 
  -6  -2   1       56.40       48.88     27.37 o 
  -5  -2   1       67.48       56.02     25.17 o 
  -4  -2   1     1525.44     1514.64     18.25 o 
  -3  -2   1      338.84      352.61     13.05 o 
  -2  -2   1    38297.96    37267.98    110.66 o 
  -1  -2   1     1338.58     1401.87     19.04 o 
   0  -2   1     4754.63     4646.76     81.38 o 
   1  -2   1     3372.63     3425.73     48.96 o 
   2  -2   1     4772.01     4560.02     52.37 o 
   3  -2   1      804.69      836.07     17.56 o 
   4  -2   1     6321.16     6318.24     47.81 o 
   5  -2   1      114.02      124.76     19.75 o 
   6  -2   1      166.40      132.54     40.39 o 
   7  -2   1      174.18      246.74     66.48 o 
   8  -2   1       20.01      -28.91     68.01 o 
   9  -2   1      126.53       25.52     72.89 o 
  -9  -1   1        0.21      -49.54     65.86 o 
  -8  -1   1       29.81       56.73     41.15 o 
  -7  -1   1       75.49      119.28     38.55 o 
  -6  -1   1      219.77      227.68     28.14 o 
  -5  -1   1       27.97       23.93     24.36 o 
  -4  -1   1        8.66       11.73     10.09 o 
  -3  -1   1     3071.63     3217.05     26.12 o 
  -2  -1   1     2691.87     2724.40     16.19 o 
  -1  -1   1       66.31       71.79     14.28 o 
   1  -1   1       18.24       24.76     10.84 o 
   2  -1   1    15606.04    15195.73     65.63 o 
   3  -1   1       65.14       76.42     13.20 o 
   4  -1   1     8726.08     8718.11     49.46 o 
   5  -1   1      371.23      357.63     22.48 o 
   6  -1   1        1.70       -4.25     40.06 o 
   7  -1   1        5.91       -8.11     56.68 o 
   8  -1   1       48.06       14.65     62.13 o 
   9  -1   1        2.63       -8.74     71.35 o 
  -9   0   1       25.26       -3.18     60.69 o 
  -8   0   1        8.95       61.26     65.15 o 
  -7   0   1       26.71       47.52     37.50 o 
  -6   0   1       24.67       31.57     28.13 o 
  -5   0   1        8.54        4.74     23.99 o 
  -4   0   1      537.82      520.61     19.46 o 
  -3   0   1       29.24       25.98     13.81 o 
  -2   0   1       87.05       61.86     11.82 o 
  -1   0   1      103.80       92.08     12.82 o 
   1   0   1      352.93      414.92      9.37 o 
   2   0   1     6107.77     6017.61     46.80 o 
   3   0   1     3010.74     2998.22     18.52 o 
   4   0   1     1891.39     1846.66     18.89 o 
   5   0   1       47.09       40.28     16.77 o 
   6   0   1       56.05       71.22     39.14 o 
   7   0   1      646.37      528.97     64.40 o 
   8   0   1        2.39      -46.72     60.41 o 
   9   0   1       20.21      115.28     69.16 o 
  -9   1   1        1.46       45.90     73.03 o 
  -8   1   1       67.79       52.87     58.72 o 
  -7   1   1       22.75       28.96     62.19 o 
  -6   1   1      117.96      127.22     36.84 o 
  -5   1   1       94.47      122.96     28.10 o 
  -4   1   1       13.45       19.77     17.44 o 
  -3   1   1      871.31      917.54     14.33 o 
  -2   1   1    21561.66    21143.24     64.85 o 
  -1   1   1      184.43      175.22      8.61 o 
   1   1   1      593.14      608.71     13.10 o 
   2   1   1     9611.50     9541.81     40.16 o 
   3   1   1      587.54      583.12     10.14 o 
   4   1   1     2664.93     2596.64     24.86 o 
   5   1   1      464.46      456.74     22.83 o 
   6   1   1      257.63      225.88     37.63 o 
   7   1   1      282.15      309.86     41.67 o 
   8   1   1      331.46      377.49     45.62 o 
   9   1   1        1.64      -12.97     61.72 o 
  -9   2   1        0.65       75.34     74.86 o 
  -8   2   1      191.46      321.13     67.79 o 
  -7   2   1       53.79       37.20     60.19 o 
  -6   2   1      667.05      698.45     42.40 o 
  -5   2   1       74.99       78.50     27.59 o 
  -4   2   1     3421.14     3403.25     33.70 o 
  -3   2   1      258.92      256.77     15.66 o 
  -2   2   1    15600.11    15932.72     44.45 o 
  -1   2   1     3438.60     3549.04     45.17 o 
   0   2   1      106.69       73.21     13.24 o 
   1   2   1     5763.83     5770.40     70.97 o 
   2   2   1      979.26     1019.31     13.63 o 
   3   2   1      682.21      699.61     13.14 o 
   4   2   1      882.82      869.61     15.99 o 
   5   2   1       18.22        7.91     23.94 o 
   6   2   1       38.37       30.78     38.33 o 
   7   2   1      111.66      120.46     38.45 o 
   8   2   1       88.14       43.56     38.68 o 
   9   2   1      103.03      104.76    114.47 o 
  -9   3   1        7.53       64.14     73.18 o 
  -8   3   1        8.98        3.81     66.32 o 
  -7   3   1       19.77       56.55     68.39 o 
  -6   3   1      480.08      463.78     43.92 o 
  -5   3   1       19.53       14.94     23.03 o 
  -4   3   1     4817.36     4722.73     37.75 o 
  -3   3   1       73.66       72.01     17.17 o 
  -2   3   1     2429.41     2410.48     17.35 o 
  -1   3   1       56.17       57.04     19.27 o 
   0   3   1       25.76       23.02     10.73 o 
   1   3   1     5861.82     5781.84     31.13 o 
   2   3   1     3052.46     3037.44     63.47 o 
   3   3   1       48.92       46.07     12.85 o 
   4   3   1      383.29      357.05     17.01 o 
   5   3   1      422.49      454.24     42.14 o 
   6   3   1       69.99       70.66     38.05 o 
   7   3   1      153.50      102.77     40.00 o 
   8   3   1        3.00       -8.93     42.09 o 
   9   3   1        0.08       38.11     60.10 o 
  -9   4   1       20.89       83.84     65.25 o 
  -8   4   1       12.78      -41.22     61.08 o 
  -7   4   1      100.22      119.58     66.68 o 
  -6   4   1       54.58       44.85     32.31 o 
  -5   4   1      225.41      240.69     24.60 o 
  -4   4   1     2357.42     2382.97     28.88 o 
  -3   4   1      284.64      276.64     13.08 o 
  -2   4   1     2773.84     2860.36     22.56 o 
  -1   4   1      719.47      749.34     26.48 o 
   0   4   1      643.84      653.43     14.51 o 
   1   4   1     1910.99     1805.16     23.62 o 
   2   4   1     4201.51     4110.77     40.38 o 
   3   4   1      465.60      476.93     20.63 o 
   4   4   1      189.13      195.17     19.30 o 
   5   4   1       37.36       28.38     25.36 o 
   6   4   1      593.17      560.15     41.75 o 
   7   4   1       78.88       69.77     61.57 o 
   8   4   1       19.28       74.20     40.67 o 
   9   4   1        4.44       16.89     46.21 o 
  -9   5   1        3.78       35.22     76.74 o 
  -8   5   1       51.40       28.50     73.29 o 
  -7   5   1       66.92       58.27     60.56 o 
  -6   5   1      675.46      679.90     38.59 o 
  -5   5   1      474.11      491.77     34.63 o 
  -4   5   1       16.85       34.28     19.30 o 
  -3   5   1      877.17      864.90     16.62 o 
  -2   5   1      302.29      263.78     20.25 o 
  -1   5   1     1233.38     1224.00     31.66 o 
   0   5   1       46.90       50.72     14.74 o 
   1   5   1     1878.49     1861.25     28.41 o 
   2   5   1      183.40      197.13     24.32 o 
   3   5   1      944.72     1000.42     35.02 o 
   4   5   1        8.09        4.55     30.77 o 
   5   5   1      376.38      420.11     55.24 o 
   6   5   1     1085.69     1093.26     62.57 o 
   7   5   1      184.91      178.36     61.21 o 
   8   5   1        0.20      -27.95     62.92 o 
   9   5   1        2.26       64.87     53.58 o 
  -9   6   1        0.27       33.79     81.32 o 
  -8   6   1      368.21      463.76     76.67 o 
  -7   6   1       72.78      115.59     69.11 o 
  -6   6   1        1.56       -3.26     36.25 o 
  -5   6   1      335.15      342.21     36.74 o 
  -4   6   1      279.05      288.75     33.23 o 
  -3   6   1      673.02      696.37     15.43 o 
  -2   6   1      748.51      763.99     32.58 o 
  -1   6   1     3565.81     3534.91     43.65 o 
   0   6   1    21886.05    22640.20     69.51 o 
   1   6   1     5267.79     5284.18     64.95 o 
   2   6   1      453.12      504.18     24.54 o 
   3   6   1       15.00       27.34     29.36 o 
   4   6   1      105.17      116.02     36.02 o 
   5   6   1      284.35      265.46     36.32 o 
   6   6   1       51.29       22.46     54.36 o 
   7   6   1        6.82       52.42     62.94 o 
   8   6   1       41.76      -23.69     60.66 o 
  -8   7   1      222.01      261.61     76.00 o 
  -7   7   1       54.26       42.82     71.07 o 
  -6   7   1      264.37      270.36     38.55 o 
  -5   7   1      378.40      379.23     38.14 o 
  -4   7   1     1183.39     1220.25     49.04 o 
  -3   7   1      265.61      255.19     27.26 o 
  -2   7   1       57.99       18.09     30.84 o 
  -1   7   1      265.78      269.59     18.34 o 
   0   7   1       41.55       43.30     17.08 o 
   1   7   1     2060.00     2248.97     28.04 o 
   2   7   1     1717.57     1781.62     30.23 o 
   3   7   1      872.71      828.74     64.22 o 
   4   7   1      477.17      509.21     40.23 o 
   5   7   1      571.84      546.85     40.16 o 
   6   7   1        4.48       20.32     55.57 o 
   7   7   1       14.27       27.35     58.38 o 
   8   7   1       17.70       55.43     60.00 o 
  -8   8   1       83.83      153.88     78.87 o 
  -7   8   1       46.91      -17.05     67.52 o 
  -6   8   1      129.90      164.70     37.87 o 
  -5   8   1       98.14      109.65     37.17 o 
  -4   8   1       77.68       60.16     43.98 o 
  -3   8   1      763.34      782.57     34.26 o 
  -2   8   1     3253.25     3186.65     51.56 o 
  -1   8   1     2433.38     2153.67    144.91 o 
   0   8   1      590.61      735.75     24.67 o 
   1   8   1        8.22       31.83     20.79 o 
   2   8   1      287.13      286.25     33.49 o 
   3   8   1        1.27       19.37     64.53 o 
   4   8   1      107.48      133.24     59.07 o 
   5   8   1       68.57       98.11     39.03 o 
   6   8   1        1.99       19.51     54.80 o 
   7   8   1       65.85       -3.20     59.80 o 
   8   8   1       10.16       25.61     51.39 o 
  -8   9   1       19.77       44.47     78.41 o 
  -7   9   1        5.64      -13.84     60.29 o 
  -6   9   1      688.17      658.98     39.57 o 
  -5   9   1      917.59      868.86     41.62 o 
  -4   9   1        8.89        6.84     45.35 o 
  -3   9   1      778.67      777.37     59.41 o 
  -2   9   1      754.08      700.84     45.60 o 
  -1   9   1      345.80      300.78     42.06 o 
   0   9   1        1.49       -6.26     36.41 o 
   1   9   1      114.36      135.89     24.21 o 
   2   9   1       99.38       66.76     67.38 o 
   3   9   1       38.20       29.58     71.67 o 
   4   9   1       94.03       84.03     63.71 o 
   5   9   1       49.48       57.52     37.49 o 
   6   9   1      475.74      518.85     57.25 o 
   7   9   1       63.54       -2.52     58.52 o 
   8   9   1        1.86       52.66     52.53 o 
  -8  10   1        1.62       10.25     77.61 o 
  -7  10   1      123.68      146.65     72.33 o 
  -6  10   1       48.95       42.19     40.50 o 
  -5  10   1       54.41       60.73     36.53 o 
  -4  10   1        6.99        0.74     48.33 o 
  -3  10   1       37.52       15.81     43.26 o 
  -2  10   1      305.55      317.75     45.67 o 
  -1  10   1     1168.21     1126.69     52.90 o 
   0  10   1      460.11      450.29     43.78 o 
   1  10   1      519.45      516.60     60.53 o 
   2  10   1      177.66      102.60     70.06 o 
   3  10   1      403.41      372.88     71.20 o 
   4  10   1       12.94       24.64     63.53 o 
   5  10   1     1136.96     1200.86     49.46 o 
   6  10   1        1.72      -22.71     48.71 o 
   7  10   1        7.04      100.06     65.91 o 
  -7  11   1      157.77      133.22     77.43 o 
  -6  11   1        0.56       31.05     36.08 o 
  -5  11   1      682.33      679.14     53.39 o 
  -4  11   1      136.92      133.15     49.36 o 
  -3  11   1      184.93      221.95     44.94 o 
  -2  11   1       47.86       52.52     44.64 o 
  -1  11   1       12.29      -12.15     48.93 o 
   0  11   1        7.93       24.09     43.69 o 
   1  11   1      125.56       78.11     79.14 o 
   2  11   1      366.58      410.33     82.10 o 
   3  11   1       42.42       36.85     75.76 o 
   4  11   1      389.32      515.85     79.58 o 
   5  11   1       19.56        2.64     72.64 o 
   6  11   1        2.00      -49.48     60.70 o 
   7  11   1      132.72      215.31     64.43 o 
  -7  12   1        5.44      -41.28     78.08 o 
  -6  12   1        2.56       -4.91     42.63 o 
  -5  12   1       15.98       60.79     42.13 o 
  -4  12   1       34.42       57.13     51.69 o 
  -3  12   1      170.69      189.76     44.33 o 
  -2  12   1       51.17       10.53     46.25 o 
  -1  12   1      228.92      177.40     47.92 o 
   0  12   1      345.40      295.87     47.43 o 
   1  12   1       93.89      -10.77     80.33 o 
   2  12   1      377.17      315.95     82.71 o 
   3  12   1      136.90      134.83     78.02 o 
   4  12   1       62.67       41.37     66.79 o 
   5  12   1       73.65      115.00     71.21 o 
   6  12   1        4.27       43.55     56.71 o 
  -6  13   1       18.10      -13.46     41.21 o 
  -5  13   1       22.82       32.60     50.07 o 
  -4  13   1       34.28       68.91     49.84 o 
  -3  13   1      165.09      250.66     71.55 o 
  -2  13   1      103.11      158.05     49.83 o 
  -1  13   1     1241.15     1310.95     56.02 o 
   0  13   1       11.89       31.10     42.98 o 
   1  13   1       59.21       26.75     81.80 o 
   2  13   1       23.69      -11.05     81.89 o 
   3  13   1      140.15      175.24     80.13 o 
   4  13   1      166.90      221.52     83.16 o 
   5  13   1        6.20       79.22     81.15 o 
   6  13   1      127.62      221.92     61.06 o 
  -6  14   1        0.70      -65.99     65.99 o 
  -5  14   1       12.78       13.35     57.22 o 
  -4  14   1        7.64       48.32     45.64 o 
  -3  14   1      110.06      146.84     79.59 o 
  -2  14   1      273.95      291.29     50.43 o 
  -1  14   1      233.10      269.13     47.39 o 
   0  14   1      449.41      356.07     82.54 o 
   1  14   1       60.06       21.42     79.30 o 
   2  14   1       61.25       44.59     82.79 o 
   3  14   1       24.26      -24.13     82.89 o 
   4  14   1        7.74      108.60     89.11 o 
   5  14   1        0.30       27.97     84.37 o 
  -5  15   1      165.60      108.79     55.95 o 
  -4  15   1       10.90       32.02     51.63 o 
  -3  15   1       48.48       46.06     83.26 o 
  -2  15   1        3.78       66.20     51.75 o 
  -1  15   1       12.95        2.04     52.30 o 
   0  15   1        0.19      -73.32     73.32 o 
   1  15   1      310.08      175.62     71.24 o 
   2  15   1      163.38      150.26     74.26 o 
   3  15   1       50.44       61.12     88.27 o 
   4  15   1       31.63      137.68     91.19 o 
  -4  16   1        0.01       -8.68     93.57 o 
  -3  16   1      136.54       78.99     72.34 o 
  -2  16   1        0.66       -0.67     60.21 o 
  -1  16   1       51.73       34.49     75.43 o 
   0  16   1       86.52       84.95     78.60 o 
   1  16   1        0.12       10.19     84.99 o 
   2  16   1       87.11       58.25     77.40 o 
   3  16   1       12.23      201.89     96.49 o 
  -2  17   1       86.78      338.58     89.15 o 
  -1  17   1        2.76       90.58     77.60 o 
   0  17   1        3.38      126.11     91.34 o 
   1  17   1        4.34       31.61     88.13 o 
   2  17   1       34.86      159.39    100.31 o 
  -2 -17   2       32.99       68.53     94.23 o 
  -1 -17   2       19.22      170.67     88.20 o 
   0 -17   2       10.39      185.05     89.55 o 
   1 -17   2      275.57      469.22     70.90 o 
   2 -17   2        6.04      -43.08     49.60 o 
  -4 -16   2        0.33      -78.86     87.24 o 
  -3 -16   2       73.14      161.52     81.22 o 
  -2 -16   2        0.00      103.51     88.85 o 
  -1 -16   2        5.72        0.00     84.23 o 
   0 -16   2       57.49       94.65     87.59 o 
   1 -16   2      249.62      340.74     50.33 o 
   2 -16   2        1.81       55.96     43.11 o 
   3 -16   2       14.38       33.73     74.33 o 
  -5 -15   2      351.58      250.22     90.30 o 
  -4 -15   2      121.09      110.91     88.73 o 
  -3 -15   2       14.92       64.20     86.38 o 
  -2 -15   2        9.16       13.64     81.34 o 
  -1 -15   2       51.24      132.90     83.72 o 
   0 -15   2        0.31      -82.00     82.00 o 
   1 -15   2       17.29       -6.37     51.09 o 
   2 -15   2       86.18      111.36     54.01 o 
   3 -15   2      291.04      384.39     74.19 o 
   4 -15   2      120.80      221.95     59.87 o 
  -5 -14   2       49.88       38.90     64.40 o 
  -4 -14   2       12.56      110.20     68.39 o 
  -3 -14   2      355.84      425.55     89.45 o 
  -2 -14   2       37.43       22.20     77.45 o 
  -1 -14   2      524.02      460.24     85.08 o 
   0 -14   2       23.49       -6.74     48.57 o 
   1 -14   2      193.83      188.33     50.03 o 
   2 -14   2        3.53      -40.41     49.64 o 
   3 -14   2       10.99        4.92     67.99 o 
   4 -14   2       18.32       79.03     51.63 o 
   5 -14   2        0.32       26.86     76.97 o 
  -6 -13   2       28.07      -22.97     57.03 o 
  -5 -13   2        8.54       14.05     78.62 o 
  -4 -13   2        0.12       17.09     82.12 o 
  -3 -13   2      441.96      455.12     82.36 o 
  -2 -13   2       94.13      195.99     74.40 o 
  -1 -13   2       75.28      112.78     83.94 o 
   0 -13   2       36.55       38.93     44.80 o 
   1 -13   2      333.08      337.67     50.27 o 
   2 -13   2      115.22       96.75     73.55 o 
   3 -13   2       67.60       22.95     71.18 o 
   4 -13   2        4.45       38.27     46.24 o 
   5 -13   2       47.78      122.05     91.66 o 
   6 -13   2       58.00       33.21     83.03 o 
  -7 -12   2        0.12      -70.41     70.41 o 
  -6 -12   2        0.67      -29.96     55.87 o 
  -5 -12   2        1.68       23.86     70.71 o 
  -4 -12   2        0.84        5.87     72.88 o 
  -3 -12   2        0.73        0.11     71.32 o 
  -2 -12   2      337.13      386.90     77.10 o 
  -1 -12   2        0.80       12.71     81.13 o 
   0 -12   2      292.25      347.42     46.32 o 
   1 -12   2      739.53      731.75     51.99 o 
   2 -12   2       96.82      107.98     48.12 o 
   3 -12   2      116.05       54.94     73.94 o 
   4 -12   2       65.51       26.64     49.18 o 
   5 -12   2       13.88       40.27     70.15 o 
   6 -12   2        4.54       11.81     70.66 o 
  -7 -11   2       63.00       10.53     65.84 o 
  -6 -11   2        3.12      -10.97     50.23 o 
  -5 -11   2      668.06      676.51     69.12 o 
  -4 -11   2        0.66       10.06     72.35 o 
  -3 -11   2      163.49      173.37     74.30 o 
  -2 -11   2      345.76      347.53     80.22 o 
  -1 -11   2       44.81       46.50     42.53 o 
   0 -11   2        2.58        7.56     46.14 o 
   1 -11   2        0.13       22.76     46.68 o 
   2 -11   2     1538.32     1580.27     57.90 o 
   3 -11   2        5.67       31.06     44.21 o 
   4 -11   2      648.80      649.21     48.17 o 
   5 -11   2        0.19       12.98     48.25 o 
   6 -11   2      104.85      144.34     46.61 o 
   7 -11   2        0.15      -56.54     56.54 o 
  -7 -10   2      151.74      186.03     64.61 o 
  -6 -10   2       27.13       43.45     61.32 o 
  -5 -10   2      141.87       96.53     66.31 o 
  -4 -10   2       88.86       94.83     73.43 o 
  -3 -10   2      125.55      134.11     75.12 o 
  -2 -10   2      364.99      362.06     79.81 o 
  -1 -10   2     1088.43     1111.29     47.22 o 
   0 -10   2        3.98       -4.80     42.81 o 
   1 -10   2       22.90       17.96     44.69 o 
   2 -10   2      638.53      678.39     86.33 o 
   3 -10   2       96.65      106.42     32.26 o 
   4 -10   2      632.26      591.97     38.24 o 
   5 -10   2       10.16      -27.85     47.51 o 
   6 -10   2       94.28      117.38     51.23 o 
   7 -10   2        9.54      -35.66     48.60 o 
  -8  -9   2       30.65       28.71     63.66 o 
  -7  -9   2      355.46      335.49     59.89 o 
  -6  -9   2      149.38      165.89     60.29 o 
  -5  -9   2      287.37      195.34     69.15 o 
  -4  -9   2      396.60      362.51     67.39 o 
  -3  -9   2       54.74       79.38     71.23 o 
  -2  -9   2      273.84      237.61     34.06 o 
  -1  -9   2      196.79      210.87     26.76 o 
   0  -9   2       43.15       58.70     38.17 o 
   1  -9   2       13.68       57.19     41.27 o 
   2  -9   2     2433.39     2373.31     48.10 o 
   3  -9   2       37.85       42.56     31.83 o 
   4  -9   2      672.08      639.96     35.13 o 
   5  -9   2      125.69       96.65     46.13 o 
   6  -9   2        5.46       12.65     43.80 o 
   7  -9   2       36.12       -8.18     48.88 o 
   8  -9   2        0.71       93.78     49.06 o 
  -8  -8   2       44.03       71.43     64.68 o 
  -7  -8   2        0.10       38.55     60.16 o 
  -6  -8   2        0.66      -45.18     58.23 o 
  -5  -8   2       20.59       13.27     40.34 o 
  -4  -8   2      283.81      280.57     67.26 o 
  -3  -8   2      282.99      244.19     66.96 o 
  -2  -8   2      814.83      801.97     27.41 o 
  -1  -8   2      650.87      627.09     26.43 o 
   0  -8   2      130.87      156.57     33.89 o 
   1  -8   2      828.46      766.43     41.77 o 
   2  -8   2       20.23       48.45     25.91 o 
   3  -8   2       47.96       52.00     30.19 o 
   4  -8   2      135.78      127.92     32.68 o 
   5  -8   2        4.85       16.22     43.23 o 
   6  -8   2        0.01        0.47     48.30 o 
   7  -8   2       12.96       16.02     51.01 o 
   8  -8   2       11.81       36.08     75.18 o 
  -8  -7   2      122.89      211.83     67.52 o 
  -7  -7   2        0.09      -30.26     57.97 o 
  -6  -7   2      116.00      108.87     39.50 o 
  -5  -7   2      521.29      542.69     33.88 o 
  -4  -7   2      165.43      153.65     57.42 o 
  -3  -7   2      211.68      218.31     55.94 o 
  -2  -7   2     5289.84     5042.01     67.82 o 
  -1  -7   2        0.03       -5.92     27.74 o 
   0  -7   2        3.77        6.74     29.36 o 
   1  -7   2      215.97      235.35     19.88 o 
   2  -7   2     1422.23     1411.36     29.39 o 
   3  -7   2      191.04      191.27     26.99 o 
   4  -7   2      408.31      388.19     34.04 o 
   5  -7   2      463.80      411.27     48.22 o 
   6  -7   2        0.01       13.43     46.06 o 
   7  -7   2        0.30       -1.22     47.61 o 
   8  -7   2        0.38      -28.07     75.77 o 
  -9  -6   2       21.60      -24.79     65.42 o 
  -8  -6   2        6.36       22.57     54.99 o 
  -7  -6   2      128.41      110.27     60.40 o 
  -6  -6   2       86.55       80.63     37.16 o 
  -5  -6   2      571.53      559.60     26.20 o 
  -4  -6   2      553.19      572.39     44.57 o 
  -3  -6   2       16.17       25.37     22.79 o 
  -2  -6   2      325.65      344.51     19.68 o 
  -1  -6   2       43.58       42.73     24.06 o 
   0  -6   2      237.97      240.50     29.94 o 
   1  -6   2     1056.24     1092.68     23.09 o 
   2  -6   2      113.05       93.80     21.94 o 
   3  -6   2       46.20       40.44     16.82 o 
   4  -6   2      160.31      150.42     22.34 o 
   5  -6   2       46.31       45.42     46.17 o 
   6  -6   2       34.07       23.03     43.11 o 
   7  -6   2       45.19       79.78     45.91 o 
   8  -6   2       25.50       95.39     72.49 o 
  -9  -5   2        0.54       36.76     56.93 o 
  -8  -5   2       34.97       78.73     52.21 o 
  -7  -5   2      254.77      299.07     40.03 o 
  -6  -5   2        1.93        1.77     30.06 o 
  -5  -5   2      173.77      195.43     23.14 o 
  -4  -5   2      974.71      955.41     23.65 o 
  -3  -5   2       26.91       27.34     11.29 o 
  -2  -5   2     1373.93     1314.84     19.35 o 
  -1  -5   2     1577.47     1591.04     29.75 o 
   0  -5   2       65.96       97.96     27.65 o 
   1  -5   2     3104.41     3138.79     28.02 o 
   2  -5   2        0.01        0.18     19.50 o 
   3  -5   2      219.84      225.24     15.64 o 
   4  -5   2      609.72      614.86     24.00 o 
   5  -5   2      101.92       94.76     30.83 o 
   6  -5   2       82.71      103.45     42.80 o 
   7  -5   2       60.92       61.63     63.46 o 
   8  -5   2      214.59      219.77     61.22 o 
  -9  -4   2        0.75       25.74     62.20 o 
  -8  -4   2      155.24      173.15     36.89 o 
  -7  -4   2      138.21      133.33     34.68 o 
  -6  -4   2        0.48        2.93     28.07 o 
  -5  -4   2      303.41      296.41     26.53 o 
  -4  -4   2        0.08        3.67     17.87 o 
  -3  -4   2      115.64      127.74     11.06 o 
  -2  -4   2      393.39      380.32     11.35 o 
  -1  -4   2      587.96      597.66     29.72 o 
   0  -4   2        0.14       11.28     22.39 o 
   1  -4   2     3765.02     3747.00     28.11 o 
   2  -4   2     1287.99     1295.73     22.90 o 
   3  -4   2      121.93      115.43     13.55 o 
   4  -4   2      750.15      806.12     23.48 o 
   5  -4   2      727.54      705.21     31.05 o 
   6  -4   2        4.97       -6.05     29.35 o 
   7  -4   2       57.34       74.51     68.33 o 
   8  -4   2       52.26       39.23     70.15 o 
   9  -4   2       21.37      -20.75     77.68 o 
  -9  -3   2        1.84       28.57     57.02 o 
  -8  -3   2       16.99       21.56     41.11 o 
  -7  -3   2       11.45       -4.96     34.27 o 
  -6  -3   2      269.55      260.05     29.77 o 
  -5  -3   2       76.12       62.14     24.67 o 
  -4  -3   2     3295.50     3285.46     23.53 o 
  -3  -3   2      267.58      269.22     10.57 o 
  -2  -3   2      238.24      218.80     11.07 o 
  -1  -3   2       36.84       37.84     15.56 o 
   0  -3   2        0.01       -7.66     29.06 o 
   1  -3   2      522.92      506.49     25.99 o 
   2  -3   2      444.49      405.11     24.80 o 
   3  -3   2        4.52        1.13     15.05 o 
   4  -3   2     1171.16     1201.34     23.39 o 
   5  -3   2      391.18      414.74     31.11 o 
   6  -3   2      440.86      440.73     33.11 o 
   7  -3   2       60.96       63.40     39.31 o 
   8  -3   2      594.77      459.78     67.21 o 
   9  -3   2        3.76      -10.49     56.77 o 
  -9  -2   2       32.64       29.42     47.22 o 
  -8  -2   2        8.40      -16.10     34.47 o 
  -7  -2   2       95.61       70.02     27.53 o 
  -6  -2   2      276.33      279.32     30.60 o 
  -5  -2   2      275.08      248.41     26.62 o 
  -4  -2   2       78.13       84.99     14.74 o 
  -3  -2   2      781.96      754.84     14.76 o 
  -2  -2   2     6774.37     6578.42     38.36 o 
  -1  -2   2     4185.24     4292.23     52.84 o 
   0  -2   2    10186.01    10539.17     57.13 o 
   1  -2   2      714.94      686.39     27.59 o 
   2  -2   2      888.88      822.88     27.37 o 
   3  -2   2      202.50      216.91     14.53 o 
   4  -2   2      347.02      324.46     18.15 o 
   5  -2   2       12.27       16.81     28.96 o 
   6  -2   2        1.71       12.25     36.60 o 
   7  -2   2       19.40       22.53     37.92 o 
   8  -2   2       13.23      -20.54     55.95 o 
   9  -2   2       24.77      149.43     72.14 o 
  -9  -1   2        7.07      -48.89     67.80 o 
  -8  -1   2        5.52       56.63     37.45 o 
  -7  -1   2       54.34       72.04     30.24 o 
  -6  -1   2      886.76      893.93     32.98 o 
  -5  -1   2       89.78       77.08     25.51 o 
  -4  -1   2       52.60       51.11     11.35 o 
  -3  -1   2     1087.33     1160.24     15.21 o 
  -2  -1   2    19001.88    18647.39     57.66 o 
  -1  -1   2      141.11      167.56     11.59 o 
   0  -1   2        2.08       28.81     12.96 o 
   1  -1   2      283.36      319.09     16.80 o 
   2  -1   2    11541.87    11630.22     72.37 o 
   3  -1   2      210.80      206.40     12.72 o 
   4  -1   2      540.64      536.24     18.11 o 
   5  -1   2       95.89      108.30     26.90 o 
   6  -1   2     3420.25     3357.89     58.31 o 
   7  -1   2      108.89      135.11     39.42 o 
   8  -1   2       54.64      113.70     63.13 o 
   9  -1   2        1.82       35.50     73.37 o 
  -9   0   2        0.08       68.72     59.63 o 
  -8   0   2      417.17      579.87     67.82 o 
  -7   0   2        3.42       -4.37     30.02 o 
  -6   0   2       82.16       98.34     29.49 o 
  -5   0   2       51.93       46.49     22.80 o 
  -4   0   2      524.93      516.80     16.54 o 
  -3   0   2       27.38       38.94     15.33 o 
  -2   0   2    12498.31    12180.30    100.06 o 
  -1   0   2     2490.77     2751.99     32.89 o 
   0   0   2     5541.96     5248.19     23.72 o 
   1   0   2     5378.85     5527.33     22.36 o 
   2   0   2    16370.25    16349.11     70.83 o 
   3   0   2      836.55      822.41     12.05 o 
   4   0   2      231.77      215.59     13.67 o 
   5   0   2      265.35      262.20     30.78 o 
   6   0   2       45.35       55.90     32.13 o 
   7   0   2       31.51       65.33     62.58 o 
   8   0   2      149.75      224.26     70.49 o 
   9   0   2        0.83      -67.29     67.29 o 
  -9   1   2        8.06       41.50     73.10 o 
  -8   1   2        0.31       -3.19     65.57 o 
  -7   1   2       35.68       18.32     40.46 o 
  -6   1   2      704.61      694.92     41.94 o 
  -5   1   2       71.16       78.38     21.60 o 
  -4   1   2      819.78      804.94     18.71 o 
  -3   1   2      431.56      382.78     18.28 o 
  -2   1   2    14926.26    14681.21     86.48 o 
  -1   1   2       58.21       52.54     10.75 o 
   0   1   2        1.68       48.84     16.62 o 
   1   1   2     2166.42     2220.25     28.35 o 
   2   1   2       21.11       33.40     10.89 o 
   3   1   2     1784.05     1764.97     14.09 o 
   4   1   2      469.45      431.19     18.48 o 
   5   1   2     1497.87     1595.99     36.49 o 
   6   1   2       90.33       77.77     31.21 o 
   7   1   2       29.76       41.01     40.94 o 
   8   1   2       56.34       13.26     54.63 o 
   9   1   2        9.47        0.35     57.95 o 
  -9   2   2        6.36      199.79     76.84 o 
  -8   2   2        0.62      -30.32     69.96 o 
  -7   2   2       59.31       54.86     37.53 o 
  -6   2   2       56.77       36.02     40.86 o 
  -5   2   2       72.88       87.52     28.97 o 
  -4   2   2      147.73      138.72     17.32 o 
  -3   2   2        3.02        3.11     18.16 o 
  -2   2   2       96.71      122.01     12.07 o 
  -1   2   2     2827.86     3016.59     28.82 o 
   0   2   2    53670.41    54341.90    126.26 o 
   1   2   2       24.58       16.57     18.70 o 
   2   2   2       27.96       22.62     16.21 o 
   3   2   2     1041.32     1038.48     25.01 o 
   4   2   2      239.46      248.82     14.06 o 
   5   2   2       74.89       56.15     30.07 o 
   6   2   2       22.69       20.36     40.21 o 
   7   2   2       73.00       49.59     40.62 o 
   8   2   2      164.63      190.41     39.44 o 
   9   2   2       20.07      135.12     74.51 o 
  -9   3   2       10.70       32.32     72.10 o 
  -8   3   2      191.56      190.71     74.15 o 
  -7   3   2        0.63        3.24     41.73 o 
  -6   3   2      680.04      742.55     47.47 o 
  -5   3   2       70.95       65.29     27.37 o 
  -4   3   2      132.59      129.63     21.54 o 
  -3   3   2      576.02      543.47     13.35 o 
  -2   3   2     2643.39     2661.72     28.83 o 
  -1   3   2    10068.28    10229.25     47.99 o 
   0   3   2        4.49       16.29     13.22 o 
   1   3   2     2453.55     2407.36     28.59 o 
   2   3   2      315.31      304.51     15.86 o 
   3   3   2      232.73      234.89     16.66 o 
   4   3   2     1937.02     1941.69     22.56 o 
   5   3   2     1123.61     1172.79     36.23 o 
   6   3   2     1256.60     1282.02     45.65 o 
   7   3   2        6.25       43.98     40.77 o 
   8   3   2        7.95       58.17     79.32 o 
   9   3   2       18.96       72.54     46.87 o 
  -9   4   2       50.83      -11.80     64.45 o 
  -8   4   2      225.12      205.35     75.56 o 
  -7   4   2       90.42       74.63     41.61 o 
  -6   4   2       73.96       64.81     43.22 o 
  -5   4   2        7.52       30.65     27.84 o 
  -4   4   2       23.22       57.71     25.04 o 
  -3   4   2       11.41       17.65     16.66 o 
  -2   4   2     4027.66     3813.82     64.51 o 
  -1   4   2     4179.77     3945.46     52.56 o 
   0   4   2      405.52      427.51     13.19 o 
   1   4   2     1433.71     1321.72     21.47 o 
   2   4   2        7.63       -5.04     17.17 o 
   3   4   2     1132.14     1083.55     22.97 o 
   4   4   2      109.19      113.97     24.21 o 
   5   4   2      652.21      711.96     56.91 o 
   6   4   2       18.52       27.25     51.22 o 
   7   4   2        0.31      -27.32     49.48 o 
   8   4   2       64.29      138.96     64.15 o 
   9   4   2        9.88      -38.50     64.13 o 
  -9   5   2        1.13      -39.75     76.63 o 
  -8   5   2       30.24      121.92     71.09 o 
  -7   5   2      265.06      270.03     48.54 o 
  -6   5   2     1001.30      990.96     53.26 o 
  -5   5   2      873.85      878.78     51.60 o 
  -4   5   2      672.70      597.02     37.75 o 
  -3   5   2     1331.78     1321.29     25.70 o 
  -2   5   2       84.85      116.17     19.75 o 
  -1   5   2     1399.19     1464.27     67.85 o 
   0   5   2       10.26       15.77     16.38 o 
   1   5   2       71.39       73.92     15.33 o 
   2   5   2     2512.40     2536.94     30.44 o 
   3   5   2     4099.82     4159.17     52.96 o 
   4   5   2     2757.83     2846.31     95.13 o 
   5   5   2     2541.12     2544.67     73.58 o 
   6   5   2      103.89      115.29     56.65 o 
   7   5   2       63.25       40.15     54.43 o 
   8   5   2        0.63        1.97     61.47 o 
  -9   6   2        2.20       -9.24     82.85 o 
  -8   6   2        2.66       21.01     61.32 o 
  -7   6   2       90.02      115.32     45.31 o 
  -6   6   2       30.78        9.25     44.87 o 
  -5   6   2       33.01       32.03     34.66 o 
  -4   6   2        7.00       -3.69     39.80 o 
  -3   6   2      151.99      117.96     22.73 o 
  -2   6   2      151.89      201.05     24.62 o 
  -1   6   2      866.52      869.73     40.10 o 
   0   6   2      302.21      319.39     21.10 o 
   1   6   2       69.61       74.93     22.88 o 
   2   6   2     1561.78     1632.63     36.47 o 
   3   6   2      531.96      574.87     33.59 o 
   4   6   2       50.38       50.52     34.98 o 
   5   6   2      208.69      235.83     35.84 o 
   6   6   2       16.55       -3.85     51.76 o 
   7   6   2       28.82       19.73     55.23 o 
   8   6   2       30.74       -8.88     52.54 o 
  -8   7   2      180.39      148.94     63.87 o 
  -7   7   2        9.77      -22.16     41.58 o 
  -6   7   2      237.56      202.59     45.74 o 
  -5   7   2      163.28      200.78     38.08 o 
  -4   7   2      488.25      475.81     47.56 o 
  -3   7   2     2420.45     2422.90     37.57 o 
  -2   7   2     1348.19     1442.28     38.40 o 
  -1   7   2     6716.56     7039.24     59.89 o 
   0   7   2        0.15        9.69     42.24 o 
   1   7   2     3951.28     4165.53     44.56 o 
   2   7   2      608.63      687.23     35.92 o 
   3   7   2      631.79      770.35     63.74 o 
   4   7   2      593.42      562.85     38.46 o 
   5   7   2       55.66       42.86     38.47 o 
   6   7   2       65.79       81.76     55.22 o 
   7   7   2       28.59       97.53     55.13 o 
   8   7   2       21.76       47.98     64.10 o 
  -8   8   2       39.73      -27.89     66.00 o 
  -7   8   2       10.01      -19.89     44.82 o 
  -6   8   2       23.35       49.96     45.05 o 
  -5   8   2       66.04       67.41     37.35 o 
  -4   8   2      146.45      139.04     48.88 o 
  -3   8   2      170.70      227.54     31.97 o 
  -2   8   2        3.01       11.09     34.52 o 
  -1   8   2      807.72      721.14     39.00 o 
   0   8   2      325.51      280.84     57.10 o 
   1   8   2      552.19      569.11     30.00 o 
   2   8   2      222.97      234.30     66.92 o 
   3   8   2      436.33      454.03     66.36 o 
   4   8   2      125.07       87.93     38.02 o 
   5   8   2       93.70       83.80     35.52 o 
   6   8   2      118.18      143.64     57.09 o 
   7   8   2       53.03       78.06     59.82 o 
   8   8   2       19.41      115.04     63.43 o 
  -8   9   2        7.93      -81.96     81.96 o 
  -7   9   2      286.71      364.50     50.74 o 
  -6   9   2       86.67      109.35     43.37 o 
  -5   9   2     1252.19     1195.58     41.76 o 
  -4   9   2      307.12      363.58     51.90 o 
  -3   9   2     1042.41     1113.62     78.29 o 
  -2   9   2      107.41      139.47     43.67 o 
  -1   9   2       36.96       46.80     40.97 o 
   0   9   2        4.49       21.83     64.92 o 
   1   9   2      117.85      125.75     66.27 o 
   2   9   2      923.22      974.80     43.68 o 
   3   9   2       84.70      131.29     71.61 o 
   4   9   2      139.44      178.35     68.33 o 
   5   9   2        4.14       18.73     39.82 o 
   6   9   2       48.78       84.57     60.59 o 
   7   9   2       96.58      -10.20     62.11 o 
  -8  10   2        0.61      -19.70     70.12 o 
  -7  10   2      113.90      163.48     44.35 o 
  -6  10   2       19.13       12.95     41.10 o 
  -5  10   2       72.16       84.81     45.10 o 
  -4  10   2       79.73       77.96     50.03 o 
  -3  10   2     1367.56     1371.74     42.52 o 
  -2  10   2      120.65      143.67     46.13 o 
  -1  10   2       48.12       27.04     43.57 o 
   0  10   2        0.16       15.99     65.85 o 
   1  10   2       44.53       53.28     72.55 o 
   2  10   2        0.84       11.32     73.39 o 
   3  10   2        8.32       21.39     74.74 o 
   4  10   2       32.18       64.83     64.93 o 
   5  10   2       20.73       16.23     40.96 o 
   6  10   2        0.91      -33.22     59.40 o 
   7  10   2       20.72       19.52     60.68 o 
  -7  11   2       37.76       79.55     41.18 o 
  -6  11   2        1.12       15.54     46.54 o 
  -5  11   2        2.46       -6.83     52.38 o 
  -4  11   2        1.30       10.60     49.96 o 
  -3  11   2      420.54      443.96     40.00 o 
  -2  11   2      445.17      538.30     50.91 o 
  -1  11   2        5.68        6.97     46.06 o 
   0  11   2        5.11      -19.19     72.18 o 
   1  11   2       44.40      116.42     78.59 o 
   2  11   2        3.60        3.35     77.99 o 
   3  11   2      365.41      352.20     78.65 o 
   4  11   2       39.24       72.21     69.57 o 
   5  11   2       50.47       48.08     43.46 o 
   6  11   2       31.33       17.79     49.76 o 
   7  11   2      214.02      286.19     63.01 o 
  -7  12   2        3.96       17.59     54.34 o 
  -6  12   2        4.56      -15.46     40.84 o 
  -5  12   2       34.18       13.54     46.17 o 
  -4  12   2       69.51       97.24     48.88 o 
  -3  12   2       21.86       46.94     35.96 o 
  -2  12   2       88.46      151.69     48.59 o 
  -1  12   2      271.97      226.37     49.49 o 
   0  12   2      754.58      819.27     77.55 o 
   1  12   2      123.32       79.07     76.85 o 
   2  12   2      577.74      652.94     83.39 o 
   3  12   2       55.95       67.82     69.81 o 
   4  12   2        9.42       78.21     78.49 o 
   5  12   2       40.22       11.54     40.77 o 
   6  12   2       27.45      -32.75     61.34 o 
  -6  13   2       19.42       13.59     47.01 o 
  -5  13   2       12.88       11.99     45.81 o 
  -4  13   2      194.33      253.66     53.15 o 
  -3  13   2        6.20       28.72     46.82 o 
  -2  13   2       97.11      111.21     66.21 o 
  -1  13   2        8.80       22.84     73.66 o 
   0  13   2       24.19       81.21     71.74 o 
   1  13   2      134.21      165.86     74.44 o 
   2  13   2       29.40      107.75     73.08 o 
   3  13   2       12.91      118.14     84.38 o 
   4  13   2       89.40      139.29     74.01 o 
   5  13   2      218.21      216.06     72.99 o 
   6  13   2       51.21      116.04     68.79 o 
  -6  14   2       18.47      -50.58     63.64 o 
  -5  14   2       30.90       31.64     61.78 o 
  -4  14   2        0.08       49.53     64.89 o 
  -3  14   2        0.04      -32.89     62.58 o 
  -2  14   2        4.84      121.38     66.18 o 
  -1  14   2        0.88       55.52     77.04 o 
   0  14   2        1.35       66.12     77.94 o 
   1  14   2      175.49      135.69     73.01 o 
   2  14   2      185.80      241.44     81.11 o 
   3  14   2        1.97       70.70     82.78 o 
   4  14   2        6.02      -51.90     86.56 o 
   5  14   2       15.54      -29.49     76.99 o 
  -5  15   2        0.01      -62.62     81.35 o 
  -4  15   2       52.68      151.56     73.20 o 
  -3  15   2        0.11      -32.53     75.49 o 
  -2  15   2      203.95      274.27     70.49 o 
  -1  15   2      204.73      416.62     84.40 o 
   0  15   2       49.36      130.59     77.41 o 
   1  15   2        0.78       89.83     72.65 o 
   2  15   2        3.34       79.92     83.75 o 
   3  15   2       35.42       29.69     78.53 o 
   4  15   2       23.74       20.96     80.42 o 
  -4  16   2        1.84      106.24     65.56 o 
  -3  16   2       10.50        6.17     81.21 o 
  -2  16   2      108.52      150.49     65.29 o 
  -1  16   2       56.61      148.18     84.30 o 
   0  16   2      422.37      568.49     79.30 o 
   1  16   2      257.39      294.71     73.83 o 
   2  16   2       58.68       55.14     84.55 o 
   3  16   2       10.32       68.03     77.92 o 
  -2  17   2       10.40      -25.78     66.78 o 
  -1  17   2        7.08       56.09     83.14 o 
   0  17   2        3.82       31.54     76.20 o 
   1  17   2       29.37       92.99     83.99 o 
   2  17   2       41.89       66.52     83.25 o 
  -2 -17   3        0.02       91.49     96.70 o 
  -1 -17   3       65.59       41.40     91.93 o 
   0 -17   3        5.66      -42.21     86.19 o 
   1 -17   3       27.55       27.10     77.73 o 
   2 -17   3        0.19       98.52     48.74 o 
  -3 -16   3       45.61       46.26     73.82 o 
  -2 -16   3        5.91      -54.29     90.79 o 
  -1 -16   3      497.06      428.25     92.79 o 
   0 -16   3       59.23        8.98     72.53 o 
   1 -16   3       66.84      -22.98     73.50 o 
   2 -16   3      184.64      122.56     55.38 o 
   3 -16   3        1.02       74.52     76.63 o 
  -4 -15   3       56.74       39.50     79.81 o 
  -3 -15   3        7.12       11.31     69.94 o 
  -2 -15   3        0.01      -45.88     84.13 o 
  -1 -15   3        0.57        4.95     79.67 o 
   0 -15   3       25.36       15.17     77.49 o 
   1 -15   3        0.92      -42.77     55.94 o 
   2 -15   3       52.27      -33.01     52.42 o 
   3 -15   3      180.27      158.22     82.74 o 
   4 -15   3        0.40       43.46     94.16 o 
  -5 -14   3        6.76       20.06     81.08 o 
  -4 -14   3        4.95       47.07     85.62 o 
  -3 -14   3      388.79      315.66     73.74 o 
  -2 -14   3        3.92       48.50     76.71 o 
  -1 -14   3        0.01       45.93     72.48 o 
   0 -14   3      125.75      134.35     51.04 o 
   1 -14   3       99.97      109.98     49.21 o 
   2 -14   3       81.70      124.44     64.44 o 
   3 -14   3       19.89      -25.76     81.08 o 
   4 -14   3       92.52       29.05     87.30 o 
   5 -14   3        7.38       75.76     75.77 o 
  -6 -13   3        1.21      -37.65     56.72 o 
  -5 -13   3       90.86       45.30     74.75 o 
  -4 -13   3       17.50      -78.21     82.80 o 
  -3 -13   3      405.89      409.97     75.35 o 
  -2 -13   3       53.36       96.54     74.38 o 
  -1 -13   3      386.59      350.59     85.86 o 
   0 -13   3       40.12       52.26     42.34 o 
   1 -13   3      114.39      161.29     51.77 o 
   2 -13   3      192.42      263.50     49.89 o 
   3 -13   3       60.25       85.35     83.52 o 
   4 -13   3       62.62       39.17     75.22 o 
   5 -13   3       28.69      -15.41     90.97 o 
   6 -13   3       16.81      159.23    100.49 o 
  -7 -12   3       11.45      -24.36     68.45 o 
  -6 -12   3        2.92       54.99     53.34 o 
  -5 -12   3       58.44       36.90     70.19 o 
  -4 -12   3       79.22       63.00     78.99 o 
  -3 -12   3      479.94      435.81     79.93 o 
  -2 -12   3        0.22       31.50     79.96 o 
  -1 -12   3      659.21      600.47     45.58 o 
   0 -12   3      340.04      258.31     46.26 o 
   1 -12   3      117.15       79.91     46.26 o 
   2 -12   3      899.21      915.53     67.14 o 
   3 -12   3        0.02       13.11     78.44 o 
   4 -12   3       14.21       36.95     70.95 o 
   5 -12   3       14.09       16.52     69.61 o 
   6 -12   3        0.39       34.23     78.65 o 
  -7 -11   3      177.07      142.01     52.50 o 
  -6 -11   3      167.55      135.64     62.47 o 
  -5 -11   3      106.73       36.98     73.15 o 
  -4 -11   3        0.09       85.71     74.17 o 
  -3 -11   3      685.13      686.37     82.23 o 
  -2 -11   3      221.46      213.47     74.94 o 
  -1 -11   3       92.40      149.32     45.91 o 
   0 -11   3       86.45      114.68     46.40 o 
   1 -11   3      902.04      852.39     59.39 o 
   2 -11   3      218.12      211.15     48.10 o 
   3 -11   3       99.76      128.82     76.59 o 
   4 -11   3      103.52      152.13     78.71 o 
   5 -11   3        0.02      -68.86     84.16 o 
   6 -11   3      180.23      161.96     75.87 o 
   7 -11   3       22.35      193.45     60.20 o 
  -7 -10   3      118.31      117.85     67.63 o 
  -6 -10   3       19.21       33.21     55.10 o 
  -5 -10   3      481.05      414.68     64.13 o 
  -4 -10   3      237.43      217.80     70.74 o 
  -3 -10   3      755.91      748.12     81.47 o 
  -2 -10   3       15.84       63.92     77.16 o 
  -1 -10   3        6.50        3.75     41.64 o 
   0 -10   3      370.51      374.21     48.32 o 
   1 -10   3       32.01       39.93     45.94 o 
   2 -10   3     2745.30     2716.82     61.61 o 
   3 -10   3      111.85      116.39     45.91 o 
   4 -10   3        4.02       14.06     53.79 o 
   5 -10   3        0.37      -30.58     43.95 o 
   6 -10   3        0.85       32.99     46.26 o 
   7 -10   3       12.65       99.06     47.68 o 
  -8  -9   3        2.09        2.69     70.66 o 
  -7  -9   3       11.26       38.28     66.05 o 
  -6  -9   3      114.33      107.96     59.46 o 
  -5  -9   3       24.28       15.92     65.72 o 
  -4  -9   3     3072.70     2921.23     91.38 o 
  -3  -9   3        9.11       60.04     68.12 o 
  -2  -9   3     1827.33     1685.80     44.09 o 
  -1  -9   3      134.22      117.16     38.54 o 
   0  -9   3       27.70       11.97     39.30 o 
   1  -9   3       96.58       56.52     41.78 o 
   2  -9   3      273.11      251.49     44.01 o 
   3  -9   3      640.12      611.56     34.26 o 
   4  -9   3      540.24      530.45     34.58 o 
   5  -9   3      464.15      496.28     54.22 o 
   6  -9   3        0.07      -51.47     51.47 o 
   7  -9   3       36.21       80.21     50.87 o 
  -8  -8   3        0.07       11.11     66.55 o 
  -7  -8   3        0.44        9.76     45.79 o 
  -6  -8   3      150.35      157.33     40.26 o 
  -5  -8   3     1034.37     1076.34     47.29 o 
  -4  -8   3      184.33      156.69     66.81 o 
  -3  -8   3       61.88       72.03     67.78 o 
  -2  -8   3       43.50       61.12     25.41 o 
  -1  -8   3       14.10       15.02     34.01 o 
   0  -8   3     5700.61     5681.85     60.99 o 
   1  -8   3      177.99      161.16     20.80 o 
   2  -8   3      509.07      503.02     29.08 o 
   3  -8   3        0.41       10.03     29.88 o 
   4  -8   3      930.14      867.44     36.03 o 
   5  -8   3       16.01       26.78     45.08 o 
   6  -8   3       72.07      131.89     49.60 o 
   7  -8   3      123.34      149.61     50.28 o 
   8  -8   3       16.85       64.81     79.19 o 
  -8  -7   3        1.24       28.20     50.53 o 
  -7  -7   3       22.27      -39.08     39.08 o 
  -6  -7   3     1320.19     1340.31     63.98 o 
  -5  -7   3      360.69      339.11     32.62 o 
  -4  -7   3       19.35       47.68     42.88 o 
  -3  -7   3       28.06        2.40     57.58 o 
  -2  -7   3      214.06      191.98     22.33 o 
  -1  -7   3       99.11       98.54     28.59 o 
   0  -7   3        0.41       -1.60     10.15 o 
   1  -7   3      422.69      403.76     20.96 o 
   2  -7   3       20.87       20.25     24.30 o 
   3  -7   3      479.90      456.22     30.04 o 
   4  -7   3     1243.37     1263.36     38.19 o 
   5  -7   3      134.48      123.35     44.68 o 
   6  -7   3       47.31       30.83     45.51 o 
   7  -7   3      105.17      113.75     49.28 o 
   8  -7   3       10.52       32.73     67.95 o 
  -9  -6   3        0.00      -50.82     59.20 o 
  -8  -6   3      110.60      154.29     64.15 o 
  -7  -6   3      147.14      183.43     41.07 o 
  -6  -6   3        2.66        9.19     40.80 o 
  -5  -6   3       88.86       81.56     30.09 o 
  -4  -6   3       28.29       25.15     36.02 o 
  -3  -6   3      192.75      176.12     18.57 o 
  -2  -6   3      808.74      795.71     27.46 o 
  -1  -6   3      568.94      631.22     29.55 o 
   0  -6   3        4.97       27.84     29.96 o 
   1  -6   3      405.19      389.50     19.72 o 
   2  -6   3     7707.85     7477.82     46.66 o 
   3  -6   3      480.84      501.50     27.23 o 
   4  -6   3        9.59       14.77     22.62 o 
   5  -6   3       31.97       44.06     40.73 o 
   6  -6   3      111.52      118.74     44.11 o 
   7  -6   3       36.16       49.68     55.23 o 
   8  -6   3      131.90      109.13     70.24 o 
  -9  -5   3        0.05       -7.13     68.36 o 
  -8  -5   3       13.08      -19.76     62.20 o 
  -7  -5   3       53.51       60.59     38.53 o 
  -6  -5   3     1877.62     1928.17     49.04 o 
  -5  -5   3       79.71       71.81     23.07 o 
  -4  -5   3     2565.92     2529.98     29.53 o 
  -3  -5   3        2.24        0.99     11.92 o 
  -2  -5   3        4.91       11.18     19.14 o 
  -1  -5   3     2114.75     2102.45     35.68 o 
   0  -5   3        2.33       10.34     25.81 o 
   1  -5   3     1465.56     1516.97     22.42 o 
   2  -5   3     2023.53     2001.13     51.14 o 
   3  -5   3      461.87      472.00     19.54 o 
   4  -5   3       64.34       81.19     21.82 o 
   5  -5   3      562.23      582.86     32.10 o 
   6  -5   3      212.14      259.11     45.79 o 
   7  -5   3      162.80      183.45     62.51 o 
   8  -5   3      158.37       54.29     73.29 o 
  -9  -4   3       61.90       54.79     64.03 o 
  -8  -4   3       45.52      -19.49     57.29 o 
  -7  -4   3        0.99      -19.56     31.20 o 
  -6  -4   3      166.65      153.09     28.82 o 
  -5  -4   3      116.17      147.69     21.89 o 
  -4  -4   3        3.07       18.53     18.14 o 
  -3  -4   3        2.46        6.78     12.33 o 
  -2  -4   3     2973.44     2887.51     30.13 o 
  -1  -4   3     8570.89     8800.44     50.12 o 
   0  -4   3    18320.41    17617.69     97.48 o 
   1  -4   3     6137.24     6213.64     39.53 o 
   2  -4   3     1835.33     1925.14     33.25 o 
   3  -4   3      146.22      136.87     16.38 o 
   4  -4   3      938.30      925.58     23.75 o 
   5  -4   3      213.03      205.41     30.66 o 
   6  -4   3      283.56      225.69     32.59 o 
   7  -4   3      118.75       96.21     41.19 o 
   8  -4   3       51.89        5.30     56.82 o 
  -9  -3   3        9.92      -27.86     45.23 o 
  -8  -3   3      222.13      275.12     40.78 o 
  -7  -3   3       15.31       25.64     31.27 o 
  -6  -3   3     3592.23     3473.09     44.78 o 
  -5  -3   3      313.26      293.16     27.12 o 
  -4  -3   3     7754.41     7682.57     73.03 o 
  -3  -3   3      464.37      474.66     12.95 o 
  -2  -3   3      106.58      102.26     13.31 o 
  -1  -3   3      871.04      886.11     24.17 o 
   0  -3   3       46.58       58.09     32.81 o 
   1  -3   3     3435.39     3368.87     31.32 o 
   2  -3   3     1214.58     1269.62     73.82 o 
   3  -3   3      189.04      182.18     15.71 o 
   4  -3   3     2015.85     2086.24     50.61 o 
   5  -3   3       22.79       37.10     29.90 o 
   6  -3   3        5.13        1.01     31.53 o 
   7  -3   3        1.10       31.98     61.90 o 
   8  -3   3        0.73       21.03     43.84 o 
   9  -3   3       14.45       20.81     68.45 o 
  -9  -2   3        0.31      -22.46     85.25 o 
  -8  -2   3       17.93       11.46     36.01 o 
  -7  -2   3       31.25       31.12     29.88 o 
  -6  -2   3      947.69      847.54     34.01 o 
  -5  -2   3        0.65       13.25     24.65 o 
  -4  -2   3     8595.07     8281.79     69.37 o 
  -3  -2   3      752.25      763.42     17.14 o 
  -2  -2   3     1013.66      962.34     24.04 o 
  -1  -2   3      867.67      924.34     23.26 o 
   0  -2   3       22.36       26.16     18.43 o 
   1  -2   3     8143.67     7984.61     41.07 o 
   2  -2   3     1714.29     1594.69     55.07 o 
   3  -2   3     1609.26     1572.77     25.45 o 
   4  -2   3      335.30      342.58     25.18 o 
   5  -2   3        8.66       -7.27     28.93 o 
   6  -2   3       31.03       18.21     40.50 o 
   7  -2   3      213.60      197.30     41.98 o 
   8  -2   3       98.22      156.68     72.46 o 
   9  -2   3        9.12        3.42     67.53 o 
  -9  -1   3        0.01       96.40     69.75 o 
  -8  -1   3       43.60       72.95     40.48 o 
  -7  -1   3       42.65       30.80     29.56 o 
  -6  -1   3      335.24      417.25     39.03 o 
  -5  -1   3      236.85      202.17     26.18 o 
  -4  -1   3     7302.99     7095.76     31.67 o 
  -3  -1   3       24.10       21.49     13.80 o 
  -2  -1   3    11466.65    11720.39     47.71 o 
  -1  -1   3        1.37        6.74     15.38 o 
   0  -1   3        3.50        6.78     13.27 o 
   1  -1   3       33.37       37.10     22.85 o 
   2  -1   3      306.30      268.59     18.41 o 
   3  -1   3     1618.72     1556.16     39.68 o 
   4  -1   3      440.58      457.45     25.46 o 
   5  -1   3      643.29      664.96     31.33 o 
   6  -1   3        0.39      -11.20     37.78 o 
   7  -1   3      138.65      196.52     43.95 o 
   8  -1   3        0.78       29.32     68.51 o 
   9  -1   3        2.20      -72.86     72.86 o 
  -9   0   3        0.02       21.46     56.12 o 
  -8   0   3       87.53       70.33     56.28 o 
  -7   0   3        0.39       22.00     30.15 o 
  -6   0   3        3.11       -6.45     29.40 o 
  -5   0   3       27.83       21.51     24.87 o 
  -4   0   3     1301.23     1337.50     22.98 o 
  -3   0   3     3405.46     3316.20     29.13 o 
  -2   0   3    21094.24    21100.96     81.54 o 
  -1   0   3     6178.80     6476.97     50.16 o 
   0   0   3      282.75      268.64     20.03 o 
   1   0   3     2248.47     2370.01     25.14 o 
   2   0   3      425.94      425.17     12.57 o 
   3   0   3      449.42      442.15     14.17 o 
   4   0   3      239.07      236.52     15.76 o 
   5   0   3      738.92      776.41     33.93 o 
   6   0   3        9.38       25.21     41.85 o 
   7   0   3       26.25       14.93     42.10 o 
   8   0   3      138.83       88.30     61.34 o 
   9   0   3       82.87      121.75     70.52 o 
  -9   1   3        0.28       53.03     69.96 o 
  -8   1   3       73.59      153.24     71.41 o 
  -7   1   3       69.08       99.53     41.80 o 
  -6   1   3      272.42      308.15     43.05 o 
  -5   1   3       52.39       57.97     21.97 o 
  -4   1   3     2425.92     2491.63     26.97 o 
  -3   1   3     1649.56     1608.01     22.23 o 
  -2   1   3        0.35        7.95     35.16 o 
  -1   1   3       12.98        3.75     18.18 o 
   0   1   3        9.28        4.46     13.66 o 
   1   1   3     2393.22     2497.13     19.59 o 
   2   1   3       42.95       40.68     12.16 o 
   3   1   3        0.61       -0.20     12.02 o 
   4   1   3      962.40      967.00     17.92 o 
   5   1   3       36.42        0.88     30.36 o 
   6   1   3        0.27        1.03     32.24 o 
   7   1   3        8.99        4.60     32.90 o 
   8   1   3       89.19      177.77     65.53 o 
   9   1   3       44.21      207.74     58.80 o 
  -9   2   3       11.59        9.69     75.22 o 
  -8   2   3        0.85       59.68     65.54 o 
  -7   2   3      265.49      236.19     45.56 o 
  -6   2   3       10.40       -3.53     41.45 o 
  -5   2   3        0.05        2.23     27.22 o 
  -4   2   3      974.70      927.33     30.45 o 
  -3   2   3      815.09      811.99     24.39 o 
  -2   2   3      389.26      405.19     21.54 o 
  -1   2   3     2130.25     1980.29     34.68 o 
   0   2   3      317.55      393.63     34.80 o 
   1   2   3     5744.90     5319.55     78.02 o 
   2   2   3      287.93      274.81     13.18 o 
   3   2   3     1736.27     1687.35     38.88 o 
   4   2   3      154.61      151.28     19.91 o 
   5   2   3       62.08      102.44     30.32 o 
   6   2   3        0.01       19.14     30.96 o 
   7   2   3       65.66       72.89     39.94 o 
   8   2   3       33.69      109.13     40.82 o 
   9   2   3        2.92       36.00     75.13 o 
  -9   3   3        0.01      -41.74     70.62 o 
  -8   3   3       19.00       44.81     67.50 o 
  -7   3   3      116.94      113.87     44.11 o 
  -6   3   3       78.78       96.11     43.34 o 
  -5   3   3     1784.73     1825.53     48.25 o 
  -4   3   3      841.95      807.30     29.37 o 
  -3   3   3      537.30      529.87     15.14 o 
  -2   3   3        4.26        7.45     18.85 o 
  -1   3   3       26.22       18.61     24.25 o 
   0   3   3        1.81       16.66     36.48 o 
   1   3   3      187.84      203.13     22.54 o 
   2   3   3     1126.98     1118.51     15.36 o 
   3   3   3     5397.63     5456.09     46.49 o 
   4   3   3      541.26      545.65     25.91 o 
   5   3   3      261.64      276.36     37.71 o 
   6   3   3      759.18      750.89     35.36 o 
   7   3   3      142.51      143.60     36.56 o 
   8   3   3      104.71       76.52     51.48 o 
  -9   4   3       12.01       41.03     73.86 o 
  -8   4   3       43.37       31.85     75.20 o 
  -7   4   3       14.73        0.27     43.10 o 
  -6   4   3       42.82       44.60     44.17 o 
  -5   4   3      168.31      132.29     43.15 o 
  -4   4   3       87.10      127.43     50.89 o 
  -3   4   3     1049.84     1000.82     17.61 o 
  -2   4   3        4.71        6.12     10.80 o 
  -1   4   3      259.52      198.40     25.41 o 
   0   4   3     5726.11     5665.95     35.50 o 
   1   4   3        3.34       12.74     21.29 o 
   2   4   3     3958.54     3897.84     27.09 o 
   3   4   3     4318.25     4452.44     65.67 o 
   4   4   3      416.08      434.25     27.91 o 
   5   4   3       81.63       88.90     40.37 o 
   6   4   3      164.88      182.93     51.17 o 
   7   4   3       74.13       74.48     56.10 o 
   8   4   3       54.88       71.71     55.64 o 
  -9   5   3        0.69      114.79     76.08 o 
  -8   5   3        2.05      -20.97     61.74 o 
  -7   5   3      137.02      149.99     49.18 o 
  -6   5   3       36.60       28.31     43.85 o 
  -5   5   3       53.66       73.15     60.49 o 
  -4   5   3       24.75       45.73     53.42 o 
  -3   5   3     3376.21     3393.11     39.44 o 
  -2   5   3     3097.46     3216.93     39.72 o 
  -1   5   3        7.14       -7.96     34.94 o 
   0   5   3        0.06       12.21     15.60 o 
   1   5   3     1969.53     1985.68     31.86 o 
   2   5   3       56.17       45.06     21.48 o 
   3   5   3        1.20       -7.01     18.35 o 
   4   5   3      252.81      219.25     28.16 o 
   5   5   3       47.19       30.69     39.54 o 
   6   5   3       17.74       24.37     50.75 o 
   7   5   3       92.97       23.22     57.32 o 
   8   5   3        7.72       20.30     51.56 o 
  -9   6   3       29.68      154.30     87.23 o 
  -8   6   3       14.31        2.37     71.79 o 
  -7   6   3      107.89      143.07     45.43 o 
  -6   6   3        3.44       13.62     46.08 o 
  -5   6   3        4.70       34.42     63.76 o 
  -4   6   3       45.54       44.94     55.83 o 
  -3   6   3       15.54       12.38     26.55 o 
  -2   6   3     4514.95     4811.03    111.85 o 
  -1   6   3     1195.38     1233.22     74.08 o 
   0   6   3       20.33       26.54     13.28 o 
   1   6   3     1539.04     1512.14     36.31 o 
   2   6   3     2359.94     2248.86     30.36 o 
   3   6   3       54.67       58.37     31.89 o 
   4   6   3      705.53      733.80     33.37 o 
   5   6   3      104.04      119.41     32.84 o 
   6   6   3        0.59       10.06     46.98 o 
   7   6   3       10.07       15.87     57.51 o 
   8   6   3        5.86      -27.51     60.09 o 
  -8   7   3        1.69       -5.94     70.11 o 
  -7   7   3      137.40      134.65     51.29 o 
  -6   7   3      125.94      151.48     42.72 o 
  -5   7   3     1141.46     1057.22     67.32 o 
  -4   7   3      620.76      560.39     66.81 o 
  -3   7   3      553.06      561.64     34.24 o 
  -2   7   3     1314.20     1310.01     82.75 o 
  -1   7   3       29.66       35.76     41.92 o 
   0   7   3       16.26        7.43     19.38 o 
   1   7   3     1647.86     1647.01     35.34 o 
   2   7   3      383.80      394.91     31.98 o 
   3   7   3        3.36       -7.15     56.96 o 
   4   7   3      696.87      699.44     41.05 o 
   5   7   3      143.60      165.84     38.71 o 
   6   7   3      318.19      279.82     51.82 o 
   7   7   3       19.57       94.72     61.01 o 
   8   7   3        0.57      -57.92     57.92 o 
  -8   8   3       62.78       76.82     60.92 o 
  -7   8   3        1.28      -23.12     49.23 o 
  -6   8   3        0.26       13.94     39.48 o 
  -5   8   3       27.48       53.67     58.80 o 
  -4   8   3        0.41       21.73     58.48 o 
  -3   8   3        4.68       30.17     37.54 o 
  -2   8   3      111.55      133.96     36.20 o 
  -1   8   3      112.85      159.07     54.93 o 
   0   8   3     5880.44     5867.38    137.32 o 
   1   8   3       50.17       48.72     27.64 o 
   2   8   3       49.52       64.77     34.05 o 
   3   8   3       26.42       15.12     58.93 o 
   4   8   3       37.93       54.17     37.83 o 
   5   8   3      100.26       85.53     36.11 o 
   6   8   3       26.83       30.59     57.83 o 
   7   8   3       10.86       22.66     59.13 o 
   8   8   3        6.56       36.95     69.44 o 
  -8   9   3       23.67       45.61     80.81 o 
  -7   9   3      146.39      122.32     45.96 o 
  -6   9   3       58.99       72.06     48.75 o 
  -5   9   3       18.89       39.95     64.92 o 
  -4   9   3      112.88       72.62     65.85 o 
  -3   9   3       23.38       19.89     38.70 o 
  -2   9   3     1258.00     1243.67     63.17 o 
  -1   9   3      683.04      686.67     65.20 o 
   0   9   3       18.82       55.58     64.10 o 
   1   9   3       65.88       95.76     68.15 o 
   2   9   3      239.36      209.09     36.61 o 
   3   9   3      977.28      920.22     72.10 o 
   4   9   3       18.00       26.81     37.54 o 
   5   9   3      173.88      172.84     41.86 o 
   6   9   3       60.64       98.82     54.60 o 
   7   9   3       11.52        1.06     53.59 o 
  -8  10   3       39.43       65.65     67.84 o 
  -7  10   3       52.12       12.43     42.84 o 
  -6  10   3        3.90       50.27     69.21 o 
  -5  10   3        0.11       -2.41     62.56 o 
  -4  10   3      113.95      113.41     61.14 o 
  -3  10   3        6.03       21.48     41.00 o 
  -2  10   3        8.05      -13.67     61.21 o 
  -1  10   3       21.34       41.49     67.73 o 
   0  10   3     2424.82     2562.07     90.69 o 
   1  10   3        6.99        1.04     72.77 o 
   2  10   3      759.56      862.68     80.14 o 
   3  10   3      461.21      475.88     77.26 o 
   4  10   3      175.07      193.87     67.66 o 
   5  10   3      123.41      134.77     43.44 o 
   6  10   3        5.43       10.41     56.27 o 
   7  10   3        0.93      -61.53     61.53 o 
  -7  11   3       15.65       34.22     45.97 o 
  -6  11   3      178.13      216.04     49.94 o 
  -5  11   3       62.10       22.78     67.66 o 
  -4  11   3      978.31      906.00     76.12 o 
  -3  11   3        4.02       21.23     43.98 o 
  -2  11   3       23.79      -28.57     61.93 o 
  -1  11   3       84.13      143.62     70.13 o 
   0  11   3       12.59       48.26     75.18 o 
   1  11   3      172.42      204.76     77.79 o 
   2  11   3       74.22      113.88     77.01 o 
   3  11   3       15.05       18.16     76.17 o 
   4  11   3       56.80       66.48     63.14 o 
   5  11   3      566.46      636.80     42.20 o 
   6  11   3       27.80      -14.81     60.84 o 
  -7  12   3        6.06      -33.46     50.19 o 
  -6  12   3       20.00      102.44     51.93 o 
  -5  12   3        3.34      -59.38     61.62 o 
  -4  12   3       17.49       15.70     66.18 o 
  -3  12   3       86.93       85.87     43.09 o 
  -2  12   3      868.14      948.04     74.49 o 
  -1  12   3       26.20       65.41     73.54 o 
   0  12   3      125.07      102.30     70.38 o 
   1  12   3        2.11       27.46     71.20 o 
   2  12   3       70.72       26.67     70.82 o 
   3  12   3        0.40       -7.45     80.01 o 
   4  12   3       23.68       -0.79     69.25 o 
   5  12   3      567.75      562.79    102.26 o 
   6  12   3        0.23      -59.35     59.35 o 
  -6  13   3       20.20       47.14     48.45 o 
  -5  13   3        2.72      -12.11     68.15 o 
  -4  13   3       39.14       67.66     72.22 o 
  -3  13   3      204.50      235.37     49.04 o 
  -2  13   3      231.28      245.81     70.23 o 
  -1  13   3        7.08       94.55     63.97 o 
   0  13   3       12.02       47.54     75.27 o 
   1  13   3      302.36      357.81     83.45 o 
   2  13   3       10.85      -10.90     80.12 o 
   3  13   3        0.48       -9.34     73.55 o 
   4  13   3       10.72       -8.19     64.93 o 
   5  13   3        3.59       10.37     56.93 o 
  -5  14   3        3.71      -23.22     78.80 o 
  -4  14   3        2.00       71.82     69.12 o 
  -3  14   3       91.11        7.09     76.79 o 
  -2  14   3      111.06       83.88     65.59 o 
  -1  14   3      230.86      180.28     77.05 o 
   0  14   3      663.59      626.80     76.84 o 
   1  14   3      212.83      275.67     74.91 o 
   2  14   3      183.16      173.92     76.52 o 
   3  14   3      197.31      223.23     85.96 o 
   4  14   3       66.23       13.27     86.53 o 
   5  14   3       57.32       -3.79     65.26 o 
  -5  15   3       12.41        3.23     77.68 o 
  -4  15   3       77.59       95.41     80.21 o 
  -3  15   3       99.57       25.59     81.63 o 
  -2  15   3        4.07        4.87     62.13 o 
  -1  15   3      278.00      182.31     80.08 o 
   0  15   3        0.71      -65.87     76.16 o 
   1  15   3       55.71       35.78     76.02 o 
   2  15   3       70.73      -48.69     85.93 o 
   3  15   3      274.57      194.66     74.69 o 
   4  15   3        4.01       81.67     78.33 o 
  -4  16   3        0.82       57.19     80.66 o 
  -3  16   3       12.48       13.55     82.41 o 
  -2  16   3       51.82       46.67     73.33 o 
  -1  16   3      149.42       78.63     77.07 o 
   0  16   3       10.20      -83.88     83.88 o 
   1  16   3       10.51      -34.43     84.98 o 
   2  16   3        1.19      -65.14     91.54 o 
   3  16   3        1.80      -53.17     91.96 o 
  -2  17   3       56.76      107.33     81.52 o 
  -1  17   3       11.96      -74.52     80.57 o 
   0  17   3        0.34      -44.70     87.41 o 
   1  17   3       44.75       -4.77     89.59 o 
  -1 -17   4      173.16      -55.60     91.26 o 
   0 -17   4        2.05       -5.93     88.66 o 
   1 -17   4       46.63      -56.57     56.57 o 
  -3 -16   4       27.81      -61.95     80.79 o 
  -2 -16   4      178.16      145.35     85.76 o 
  -1 -16   4        7.04       23.65     83.49 o 
   0 -16   4      113.63      199.63     74.08 o 
   1 -16   4        2.58       -3.53     88.55 o 
   2 -16   4       88.19        9.48     86.47 o 
   3 -16   4        0.53      -69.57     69.57 o 
  -4 -15   4       15.68      -45.03     71.31 o 
  -3 -15   4      554.44      567.48     92.58 o 
  -2 -15   4       35.65       78.76     70.32 o 
  -1 -15   4        0.07       81.20     75.45 o 
   0 -15   4        6.06       97.24     85.06 o 
   1 -15   4       17.17      163.15     49.17 o 
   2 -15   4      103.72      155.18     51.52 o 
   3 -15   4        0.00      -41.77     82.62 o 
   4 -15   4        1.62      -75.54     86.70 o 
  -5 -14   4        8.86       20.29     66.44 o 
  -4 -14   4        1.40       35.88     73.84 o 
  -3 -14   4       28.86      145.05     89.63 o 
  -2 -14   4      159.88      193.19     87.46 o 
  -1 -14   4      170.16      153.08     84.16 o 
   0 -14   4      973.12     1083.12     56.35 o 
   1 -14   4      144.67      107.82     47.89 o 
   2 -14   4       28.09       73.12     46.99 o 
   3 -14   4      169.96      329.79     86.78 o 
   4 -14   4        5.22        1.55     81.94 o 
   5 -14   4       15.38      -27.93     95.02 o 
  -6 -13   4       98.02       43.15     46.33 o 
  -5 -13   4      335.06      279.15     70.56 o 
  -4 -13   4       21.25       39.04     76.44 o 
  -3 -13   4        0.55       -3.32     74.75 o 
  -2 -13   4       34.23      -14.50     71.32 o 
  -1 -13   4      206.49      222.72     82.44 o 
   0 -13   4        5.58       13.21     46.44 o 
   1 -13   4      216.54      203.20     51.11 o 
   2 -13   4        8.61      -19.92     47.98 o 
   3 -13   4        4.13      105.56     79.99 o 
   4 -13   4      676.66      769.76     84.69 o 
   5 -13   4        4.56      -21.56     88.68 o 
  -6 -12   4        0.10      -64.44     64.44 o 
  -5 -12   4        5.85       92.76     72.48 o 
  -4 -12   4      250.49      303.21     80.03 o 
  -3 -12   4      135.09      115.36     75.65 o 
  -2 -12   4      876.34      872.14     89.31 o 
  -1 -12   4      367.53      420.12     45.95 o 
   0 -12   4     2680.27     2638.26     63.30 o 
   1 -12   4      180.78      263.46     49.52 o 
   2 -12   4      511.70      570.74     51.81 o 
   3 -12   4        4.41       20.66     68.06 o 
   4 -12   4       27.06      110.75     71.51 o 
   5 -12   4       16.72      100.32     73.36 o 
   6 -12   4        0.17      -46.16     94.49 o 
  -7 -11   4       17.14      -42.57     68.59 o 
  -6 -11   4        0.44      -40.89     58.42 o 
  -5 -11   4       72.22       85.30     73.28 o 
  -4 -11   4      426.62      434.84     78.56 o 
  -3 -11   4       73.89      131.33     74.49 o 
  -2 -11   4      482.82      459.63     77.73 o 
  -1 -11   4      964.26      923.54     48.10 o 
   0 -11   4       20.34      -17.73     44.29 o 
   1 -11   4      173.73      234.51     47.31 o 
   2 -11   4      179.90      187.60     45.94 o 
   3 -11   4      261.90      206.20     70.62 o 
   4 -11   4       16.32       24.99     68.41 o 
   5 -11   4      318.44      348.16     87.36 o 
   6 -11   4      252.89      177.01     75.38 o 
  -7 -10   4        3.78        8.08     54.43 o 
  -6 -10   4        3.70       32.28     56.38 o 
  -5 -10   4        0.08        1.18     69.04 o 
  -4 -10   4      142.84      155.10     67.63 o 
  -3 -10   4        4.59       18.80     72.88 o 
  -2 -10   4     4785.65     4428.00    104.99 o 
  -1 -10   4      671.25      637.36     46.53 o 
   0 -10   4     5947.57     5896.59    105.85 o 
   1 -10   4       86.83      100.26     48.10 o 
   2 -10   4     1015.24      876.58     62.98 o 
   3 -10   4       45.08       28.65     46.29 o 
   4 -10   4        6.39        7.28     66.87 o 
   5 -10   4       93.93      162.39     75.82 o 
   6 -10   4        7.76      -18.50     50.48 o 
   7 -10   4       43.16       62.52     46.35 o 
  -8  -9   4       12.09       -6.17     60.94 o 
  -7  -9   4      189.91      149.78     53.66 o 
  -6  -9   4        0.12       19.64     50.58 o 
  -5  -9   4      119.13      131.19     65.92 o 
  -4  -9   4       24.83       32.15     68.54 o 
  -3  -9   4      221.32      184.59     68.53 o 
  -2  -9   4     1090.33     1026.03     43.05 o 
  -1  -9   4       18.53       55.28     39.90 o 
   0  -9   4       26.28       16.38     42.99 o 
   1  -9   4      195.35      145.20     45.15 o 
   2  -9   4     1770.64     1754.81     55.64 o 
   3  -9   4     1164.37     1077.85     65.85 o 
   4  -9   4      894.69      931.59     47.78 o 
   5  -9   4      112.94      163.20     46.11 o 
   6  -9   4        0.43        2.28     44.85 o 
   7  -9   4        2.53      -39.62     47.34 o 
  -8  -8   4       62.80       55.57     64.43 o 
  -7  -8   4       88.48       86.10     43.58 o 
  -6  -8   4      140.10      113.23     44.49 o 
  -5  -8   4        8.76       -2.27     34.84 o 
  -4  -8   4      288.35      310.77     65.64 o 
  -3  -8   4      363.00      303.19     61.29 o 
  -2  -8   4      857.66      836.12     40.19 o 
  -1  -8   4       82.05       71.47     35.36 o 
   0  -8   4     3005.90     2937.21     52.18 o 
   1  -8   4      184.08      168.15     42.27 o 
   2  -8   4     2937.31     2940.63     39.33 o 
   3  -8   4       87.79       95.89     29.18 o 
   4  -8   4      607.89      646.55     46.63 o 
   5  -8   4      161.11      153.90     46.44 o 
   6  -8   4      205.79      231.06     46.91 o 
   7  -8   4       60.17       53.07     51.32 o 
  -8  -7   4      362.84      399.03     68.05 o 
  -7  -7   4      360.66      367.92     43.71 o 
  -6  -7   4      927.33      982.76     45.29 o 
  -5  -7   4       92.30       84.23     32.77 o 
  -4  -7   4       31.38       20.74     44.05 o 
  -3  -7   4      286.97      292.08     42.81 o 
  -2  -7   4      235.54      229.64     30.95 o 
  -1  -7   4      765.53      679.78     35.82 o 
   0  -7   4       80.66       95.92     35.60 o 
   1  -7   4      218.50      226.46     19.88 o 
   2  -7   4      709.10      690.95     27.81 o 
   3  -7   4      228.27      218.04     30.07 o 
   4  -7   4      766.52      759.29     61.99 o 
   5  -7   4      361.35      382.66     45.62 o 
   6  -7   4       33.31       63.80     43.87 o 
   7  -7   4       71.19       63.86     50.34 o 
   8  -7   4        0.04      -34.14     68.11 o 
  -9  -6   4       47.67      -12.30     68.79 o 
  -8  -6   4      196.02      291.56     64.49 o 
  -7  -6   4        6.74       -2.06     43.93 o 
  -6  -6   4       25.05       33.09     36.87 o 
  -5  -6   4      136.20      163.56     32.61 o 
  -4  -6   4        0.14        5.41     41.48 o 
  -3  -6   4      317.73      305.86     24.86 o 
  -2  -6   4     8964.40     8754.57     56.28 o 
  -1  -6   4     2467.33     2444.30     76.26 o 
   0  -6   4     1423.25     1375.09     36.44 o 
   1  -6   4     2483.14     2440.33     51.30 o 
   2  -6   4     1831.82     1831.48     30.14 o 
   3  -6   4      125.59      138.02     26.45 o 
   4  -6   4       92.07       68.34     28.02 o 
   5  -6   4      120.53      120.42     30.16 o 
   6  -6   4       55.04       51.62     45.71 o 
   7  -6   4       86.69       86.51     70.53 o 
   8  -6   4       29.05       26.66     65.06 o 
  -9  -5   4        0.52        6.93     64.26 o 
  -8  -5   4      951.86      966.18     69.29 o 
  -7  -5   4      168.37      141.05     41.05 o 
  -6  -5   4        9.60       -2.31     37.97 o 
  -5  -5   4        0.73       -5.83     29.16 o 
  -4  -5   4        1.48        9.97     20.02 o 
  -3  -5   4      287.02      287.49     14.03 o 
  -2  -5   4     1134.65     1200.82     26.62 o 
  -1  -5   4      594.15      682.82     37.54 o 
   0  -5   4      121.36      138.37     37.41 o 
   1  -5   4      160.97      179.37     19.46 o 
   2  -5   4      636.90      577.14     28.69 o 
   3  -5   4      341.52      312.72     34.76 o 
   4  -5   4        0.75       -6.05     27.21 o 
   5  -5   4        4.85       16.47     29.42 o 
   6  -5   4      125.35      106.92     29.89 o 
   7  -5   4        8.53      -14.38     60.93 o 
   8  -5   4       35.25       45.08     62.98 o 
  -9  -4   4        1.20       28.18     58.19 o 
  -8  -4   4       99.97       58.93     43.71 o 
  -7  -4   4      385.84      358.92     41.18 o 
  -6  -4   4        4.19       22.52     29.15 o 
  -5  -4   4      513.30      507.20     24.16 o 
  -4  -4   4     1544.61     1565.94     20.86 o 
  -3  -4   4      135.51      128.07     14.90 o 
  -2  -4   4      383.12      389.27     12.73 o 
  -1  -4   4     2095.52     2148.94     32.60 o 
   0  -4   4      882.92      911.34     43.01 o 
   1  -4   4      694.97      660.64     21.59 o 
   2  -4   4     3032.55     3000.95     38.56 o 
   3  -4   4      708.48      686.58     29.46 o 
   4  -4   4      411.25      377.12     29.74 o 
   5  -4   4      308.08      242.85     31.86 o 
   6  -4   4       14.48       -2.44     29.77 o 
   7  -4   4       18.85        8.01     40.69 o 
   8  -4   4        0.01       85.00     75.37 o 
  -9  -3   4       12.97      -26.86     61.70 o 
  -8  -3   4       13.19       40.07     30.87 o 
  -7  -3   4       37.58       71.41     30.85 o 
  -6  -3   4      145.55      191.15     28.81 o 
  -5  -3   4       52.53       71.67     26.24 o 
  -4  -3   4      673.35      656.87     17.09 o 
  -3  -3   4      107.72      104.48     14.18 o 
  -2  -3   4      264.10      318.75     22.74 o 
  -1  -3   4      873.50      933.50     25.71 o 
   0  -3   4       40.79       51.11     23.45 o 
   1  -3   4      825.34      844.66     22.88 o 
   2  -3   4     1583.22     1714.49     41.45 o 
   3  -3   4     3322.93     3251.33     34.54 o 
   4  -3   4        1.48       -5.60     26.68 o 
   5  -3   4      203.75      206.32     30.86 o 
   6  -3   4      322.78      310.54     38.85 o 
   7  -3   4       20.82       51.76     36.84 o 
   8  -3   4       23.62       31.82     42.25 o 
  -9  -2   4        3.61       50.95     45.06 o 
  -8  -2   4      442.19      440.47     40.53 o 
  -7  -2   4       34.53       27.03     31.33 o 
  -6  -2   4       87.68       94.79     29.69 o 
  -5  -2   4        0.86        2.86     25.59 o 
  -4  -2   4      214.84      196.73     16.70 o 
  -3  -2   4      150.10      163.21     21.77 o 
  -2  -2   4     1350.85     1364.73     40.88 o 
  -1  -2   4    12942.91    13114.70    227.51 o 
   0  -2   4    14698.46    15203.78     56.60 o 
   1  -2   4     7790.33     7983.77     72.12 o 
   2  -2   4      459.60      514.27     25.66 o 
   3  -2   4      745.03      762.59     24.40 o 
   4  -2   4     1437.66     1450.22     32.99 o 
   5  -2   4      352.11      366.69     31.61 o 
   6  -2   4       67.81       68.10     37.55 o 
   7  -2   4        0.04       -4.67     37.31 o 
   8  -2   4       19.97       -4.58     39.45 o 
  -9  -1   4        0.18        8.01     61.64 o 
  -8  -1   4       24.91       71.79     34.32 o 
  -7  -1   4       88.46      111.91     30.71 o 
  -6  -1   4      135.99      126.37     30.58 o 
  -5  -1   4      337.39      317.03     26.79 o 
  -4  -1   4      146.21      158.93     18.18 o 
  -3  -1   4       54.12       60.11     19.28 o 
  -2  -1   4        0.13        6.08     15.47 o 
  -1  -1   4        2.56        0.87     18.06 o 
   0  -1   4        2.54       -9.29     19.58 o 
   1  -1   4     1495.62     1501.49     40.80 o 
   2  -1   4       69.27       74.80     21.39 o 
   3  -1   4        8.48       11.09     20.27 o 
   4  -1   4     1213.20     1225.68     30.82 o 
   5  -1   4       17.42       24.90     28.86 o 
   6  -1   4       68.11       52.21     42.16 o 
   7  -1   4       11.09        4.64     47.91 o 
   8  -1   4      173.67      144.30     39.40 o 
  -9   0   4       26.69       78.31     67.80 o 
  -8   0   4       38.85       10.56     39.96 o 
  -7   0   4      217.34      241.60     31.05 o 
  -6   0   4       35.42       40.11     29.81 o 
  -5   0   4       13.43       15.77     25.48 o 
  -4   0   4       12.00       16.45     19.96 o 
  -3   0   4      160.13      148.94     18.18 o 
  -2   0   4      690.29      665.19     18.10 o 
  -1   0   4       87.89       68.64     27.54 o 
   0   0   4     3430.09     3264.68     35.63 o 
   1   0   4     4633.26     4421.36     35.77 o 
   2   0   4     7320.24     7210.97     76.54 o 
   3   0   4      318.93      311.42     14.73 o 
   4   0   4      267.62      245.12     16.57 o 
   5   0   4       12.12       20.95     30.90 o 
   6   0   4      101.75       85.54     39.11 o 
   7   0   4       97.65      155.72     43.34 o 
   8   0   4       69.15       53.12     38.61 o 
  -9   1   4        1.59      -13.81     62.15 o 
  -8   1   4        1.21       51.89     46.83 o 
  -7   1   4       16.06       16.57     40.16 o 
  -6   1   4      788.55      756.21     45.74 o 
  -5   1   4      876.46      910.24     39.22 o 
  -4   1   4      211.78      219.56     19.72 o 
  -3   1   4      691.05      655.34     41.66 o 
  -2   1   4       80.37       94.27     33.20 o 
  -1   1   4      162.26      164.36     20.50 o 
   0   1   4        6.25       14.53     14.84 o 
   1   1   4     4426.65     4366.41     53.02 o 
   2   1   4      143.44      132.37     13.67 o 
   3   1   4      793.03      844.70     17.84 o 
   4   1   4      780.65      739.28     18.99 o 
   5   1   4        0.06       -4.60     31.00 o 
   6   1   4     1550.54     1574.56     39.37 o 
   7   1   4        0.01       -2.73     44.77 o 
   8   1   4      193.69      370.49     74.99 o 
  -9   2   4       54.90       76.61     71.25 o 
  -8   2   4       83.69      118.45     41.16 o 
  -7   2   4      123.21       88.54     45.17 o 
  -6   2   4       42.07       34.96     44.68 o 
  -5   2   4       75.89       66.47     27.96 o 
  -4   2   4      375.08      424.71     27.90 o 
  -3   2   4     1222.08     1164.96     27.63 o 
  -2   2   4     1542.15     1473.12     26.49 o 
  -1   2   4     3832.31     3677.30     42.45 o 
   0   2   4    41419.85    41696.72     95.49 o 
   1   2   4       11.68        9.25     11.02 o 
   2   2   4      484.06      507.57     19.11 o 
   3   2   4       86.01       90.92     15.16 o 
   4   2   4       84.35       71.89     22.86 o 
   5   2   4      278.32      279.22     36.88 o 
   6   2   4        1.04       -8.79     38.63 o 
   7   2   4       29.32       18.66     38.59 o 
   8   2   4       29.66      131.49     61.00 o 
  -9   3   4        1.76       11.23     62.22 o 
  -8   3   4       13.41        6.65     45.17 o 
  -7   3   4      393.01      452.22     75.30 o 
  -6   3   4       91.07      104.48     47.96 o 
  -5   3   4       30.64       33.88     29.80 o 
  -4   3   4     1670.08     1675.65     34.94 o 
  -3   3   4      152.68      155.94     17.66 o 
  -2   3   4      783.98      742.33     24.79 o 
  -1   3   4     3209.54     3147.08     36.59 o 
   0   3   4        1.16        9.52     23.33 o 
   1   3   4      521.92      503.37     22.29 o 
   2   3   4     6663.34     6765.73     47.29 o 
   3   3   4      296.74      263.62     29.95 o 
   4   3   4      676.19      752.47     28.84 o 
   5   3   4      192.22      160.69     38.73 o 
   6   3   4        9.73       43.05     39.78 o 
   7   3   4       30.56       23.28     39.86 o 
   8   3   4       19.38       31.77     58.16 o 
  -9   4   4       18.99      128.95     84.80 o 
  -8   4   4       14.64      -28.23     51.20 o 
  -7   4   4      229.92      246.37     47.80 o 
  -6   4   4      573.51      654.53     51.70 o 
  -5   4   4       15.37       10.60     56.84 o 
  -4   4   4     1256.30     1304.08     43.90 o 
  -3   4   4       11.11       19.35     14.92 o 
  -2   4   4     4699.25     4776.05     43.82 o 
  -1   4   4       13.98       21.44     25.21 o 
   0   4   4       81.49       58.81     14.56 o 
   1   4   4      135.86      144.25     22.76 o 
   2   4   4     2259.08     2242.77     21.70 o 
   3   4   4      122.87      133.66     22.53 o 
   4   4   4        0.13      -10.66     26.27 o 
   5   4   4       19.18       18.83     37.16 o 
   6   4   4        0.63      -22.63     37.41 o 
   7   4   4      117.22      132.46     49.77 o 
   8   4   4        4.16      -46.83     56.35 o 
  -9   5   4        0.00        2.89     65.87 o 
  -8   5   4       38.36       32.61     43.81 o 
  -7   5   4       71.65       78.54     48.65 o 
  -6   5   4      848.14      903.11     52.44 o 
  -5   5   4     1142.20     1173.58     70.99 o 
  -4   5   4     2129.78     2100.74     71.57 o 
  -3   5   4      979.40     1018.60     26.55 o 
  -2   5   4      159.48      155.91     26.65 o 
  -1   5   4     1683.92     1700.00     34.86 o 
   0   5   4       14.30       22.79     17.27 o 
   1   5   4        6.20       12.42     21.39 o 
   2   5   4       15.24        5.83     26.83 o 
   3   5   4     1366.81     1382.12     44.22 o 
   4   5   4     2246.34     2273.26     65.98 o 
   5   5   4       17.31       41.00     39.38 o 
   6   5   4      429.91      460.71     40.39 o 
   7   5   4       81.24       24.68     48.01 o 
   8   5   4        8.65       78.06     63.00 o 
  -9   6   4       82.89       78.28     71.77 o 
  -8   6   4        0.53       43.31     54.17 o 
  -7   6   4      169.51      201.14     49.41 o 
  -6   6   4        7.39      -26.88     44.69 o 
  -5   6   4       68.12       94.01     64.49 o 
  -4   6   4      236.66      205.55     64.06 o 
  -3   6   4      314.36      343.14     32.34 o 
  -2   6   4     3041.56     2956.84     81.99 o 
  -1   6   4      260.11      179.54     38.47 o 
   0   6   4     2351.70     2387.34     69.66 o 
   1   6   4      460.36      450.97     20.35 o 
   2   6   4       16.06       16.46     23.99 o 
   3   6   4      255.69      247.58     26.52 o 
   4   6   4      102.83      108.12     29.62 o 
   5   6   4      133.12      160.42     37.56 o 
   6   6   4       66.28       77.84     51.17 o 
   7   6   4       46.63      -17.98     47.38 o 
   8   6   4       17.53       -0.88     60.11 o 
  -8   7   4       78.29       93.14     57.04 o 
  -7   7   4      418.29      413.90     81.99 o 
  -6   7   4        0.82       30.34     63.84 o 
  -5   7   4      274.96      273.17     61.30 o 
  -4   7   4      232.96      201.68     65.75 o 
  -3   7   4      525.19      589.67     36.77 o 
  -2   7   4      401.99      380.19     34.89 o 
  -1   7   4        8.05       -2.01     13.21 o 
   0   7   4       19.22        8.05     14.46 o 
   1   7   4     1487.25     1496.74     26.78 o 
   2   7   4     1207.52     1243.13     29.87 o 
   3   7   4      131.66      168.73     37.48 o 
   4   7   4       29.12       19.34     29.94 o 
   5   7   4      108.24      125.06     34.97 o 
   6   7   4        0.72      -32.70     45.71 o 
   7   7   4       22.11       -7.21     57.41 o 
   8   7   4        4.70      -64.07     64.07 o 
  -8   8   4        6.19       62.56     48.81 o 
  -7   8   4       68.73       48.94     51.29 o 
  -6   8   4        9.35       34.53     68.49 o 
  -5   8   4       17.16       43.62     58.40 o 
  -4   8   4      224.20      152.71     67.69 o 
  -3   8   4      191.21      189.09     37.96 o 
  -2   8   4       25.52       30.54     38.34 o 
  -1   8   4       39.92       58.53     52.06 o 
   0   8   4     1233.10     1253.48     64.30 o 
   1   8   4     1085.98     1109.11     27.07 o 
   2   8   4      813.49      806.29     29.47 o 
   3   8   4      251.66      277.09     66.64 o 
   4   8   4       10.67       18.44     35.41 o 
   5   8   4       60.50       62.81     33.75 o 
   6   8   4       12.20        5.31     55.53 o 
   7   8   4        1.22       51.32     48.76 o 
  -8   9   4       19.18       28.75     55.45 o 
  -7   9   4        0.86       13.87     43.81 o 
  -6   9   4      381.22      309.01     60.85 o 
  -5   9   4        9.59       18.26     66.75 o 
  -4   9   4      183.48      115.24     67.99 o 
  -3   9   4      108.75       66.72     39.67 o 
  -2   9   4      437.43      441.26     44.51 o 
  -1   9   4      129.99      166.37     60.24 o 
   0   9   4        1.20       13.69     65.14 o 
   1   9   4      195.03      147.48     68.98 o 
   2   9   4       81.26      121.04     36.81 o 
   3   9   4     1132.71     1208.98     79.71 o 
   4   9   4      251.20      259.18     39.47 o 
   5   9   4      194.09      212.19     41.85 o 
   6   9   4        0.13       -7.33     46.41 o 
   7   9   4       16.12       61.40     54.33 o 
  -8  10   4        0.26      -18.83     50.57 o 
  -7  10   4        1.31       45.71     44.49 o 
  -6  10   4        0.01      -35.38     58.16 o 
  -5  10   4      601.27      613.54     75.74 o 
  -4  10   4       77.36       50.58     72.08 o 
  -3  10   4       86.70       44.40     42.23 o 
  -2  10   4     1197.48     1180.33     71.91 o 
  -1  10   4       64.45      108.28     62.23 o 
   0  10   4     1033.04      946.04     75.48 o 
   1  10   4      423.52      356.68     74.38 o 
   2  10   4       15.80      -20.39     68.97 o 
   3  10   4     1179.54     1381.98     83.34 o 
   4  10   4        8.84      -13.59     38.47 o 
   5  10   4       28.35       13.55     41.50 o 
   6  10   4        7.25       37.52     50.85 o 
   7  10   4       66.70       17.51     49.73 o 
  -7  11   4        1.65       -7.48     49.88 o 
  -6  11   4        2.30      -47.91     66.50 o 
  -5  11   4        3.83      -15.22     65.37 o 
  -4  11   4        0.77      -15.72     63.58 o 
  -3  11   4       24.10       27.43     42.49 o 
  -2  11   4       61.93       73.35     46.96 o 
  -1  11   4       16.07       20.43     68.72 o 
   0  11   4        0.33      -44.59     73.22 o 
   1  11   4       94.79       74.52     75.13 o 
   2  11   4        9.13        8.39     75.52 o 
   3  11   4      476.49      403.69     75.53 o 
   4  11   4      110.76      128.73     75.05 o 
   5  11   4       17.44       27.70     40.32 o 
   6  11   4        0.50       -4.42     62.41 o 
  -7  12   4        8.61       54.43     48.36 o 
  -6  12   4       13.43       61.73     65.87 o 
  -5  12   4      107.13       25.31     60.87 o 
  -4  12   4       12.38       -5.84     63.10 o 
  -3  12   4       63.79       74.19     75.97 o 
  -2  12   4       73.30       90.44     47.60 o 
  -1  12   4       99.17      151.27     72.24 o 
   0  12   4      663.79      754.61     80.62 o 
   1  12   4      479.95      542.66     79.33 o 
   2  12   4      198.07      242.83     80.89 o 
   3  12   4      222.66      244.47     69.05 o 
   4  12   4       11.13       49.29     71.24 o 
   5  12   4        8.86        4.73     55.41 o 
   6  12   4        1.57       34.28     50.04 o 
  -6  13   4       78.97      110.93     74.90 o 
  -5  13   4       43.18       11.55     60.83 o 
  -4  13   4       60.61       -6.65     77.05 o 
  -3  13   4        0.07       14.41     42.24 o 
  -2  13   4        0.88       11.27     58.52 o 
  -1  13   4        0.89      -16.18     71.07 o 
   0  13   4       13.44       37.32     72.36 o 
   1  13   4       40.01       59.30     74.18 o 
   2  13   4       49.51       59.25     80.01 o 
   3  13   4       21.30      123.51     70.16 o 
   4  13   4        4.43       13.55     72.44 o 
   5  13   4      134.87      110.02     45.36 o 
  -5  14   4       11.84      -81.41     81.41 o 
  -4  14   4       38.35        8.97     65.14 o 
  -3  14   4       11.05       54.70     79.17 o 
  -2  14   4      136.33      202.48     67.43 o 
  -1  14   4      174.79      233.34     67.46 o 
   0  14   4        1.99       -8.60     74.37 o 
   1  14   4       12.95       -1.21     79.16 o 
   2  14   4        2.47       -7.48     70.16 o 
   3  14   4        9.96      106.81     82.94 o 
   4  14   4        3.19       74.68     83.10 o 
  -5  15   4        6.22      -23.70     65.57 o 
  -4  15   4       17.11        5.90     81.65 o 
  -3  15   4        5.88       21.20     81.82 o 
  -2  15   4       13.42       56.39     56.84 o 
  -1  15   4       13.19       80.01     78.47 o 
   0  15   4        1.22      -19.65     78.48 o 
   1  15   4        1.29        6.88     80.94 o 
   2  15   4       41.27      124.32     90.29 o 
   3  15   4        0.28      109.42     88.19 o 
   4  15   4        1.10      -39.07     92.41 o 
  -3  16   4        9.19       88.89     75.53 o 
  -2  16   4       42.35       79.85     99.57 o 
  -1  16   4       18.57       85.40     69.55 o 
   0  16   4       15.28      130.88     87.90 o 
   1  16   4      235.03      382.54     96.03 o 
   2  16   4        4.94      116.38     74.30 o 
  -1  17   4       22.28      263.27     77.39 o 
   0  17   4       13.65      134.41     83.67 o 
  -1 -17   5        0.45      104.11     88.49 o 
   0 -17   5        4.61      154.23     95.44 o 
  -3 -16   5        0.45      112.11     79.85 o 
  -2 -16   5      140.12      198.86     88.50 o 
  -1 -16   5       49.70      107.62     86.04 o 
   0 -16   5       48.74      112.11     74.26 o 
   1 -16   5       14.16      188.17    114.04 o 
   2 -16   5       67.55      225.71     57.58 o 
  -4 -15   5       10.88       80.26     83.17 o 
  -3 -15   5        0.03       76.46     90.27 o 
  -2 -15   5       90.63       98.50     79.78 o 
  -1 -15   5       13.34      -84.87     85.19 o 
   0 -15   5        0.32      -44.22     44.22 o 
   1 -15   5        6.12      -33.12     50.03 o 
   2 -15   5      183.70      269.72    107.44 o 
   3 -15   5       16.28      130.68     68.45 o 
   4 -15   5      139.89      143.88     88.05 o 
  -5 -14   5        1.43       51.46     86.15 o 
  -4 -14   5      218.98      311.44     91.94 o 
  -3 -14   5        0.44      -34.41     73.38 o 
  -2 -14   5       23.91       18.40     80.52 o 
  -1 -14   5       12.09       78.29     71.85 o 
   0 -14   5       35.51       51.19     48.23 o 
   1 -14   5       10.69       -3.30     47.90 o 
   2 -14   5       26.62       26.56     52.56 o 
   3 -14   5      158.90      208.77     84.77 o 
   4 -14   5       57.08      167.69     78.91 o 
  -6 -13   5        0.33      -47.78     47.78 o 
  -5 -13   5        2.77       83.05     82.86 o 
  -4 -13   5        7.05      -54.96     80.79 o 
  -3 -13   5       17.48      -21.43     82.30 o 
  -2 -13   5       22.17      100.91     83.14 o 
  -1 -13   5        7.03       76.67     76.74 o 
   0 -13   5        7.19       87.14     50.35 o 
   1 -13   5       16.15       83.51     48.33 o 
   2 -13   5       19.89       67.94     48.28 o 
   3 -13   5      165.63      111.73     80.70 o 
   4 -13   5      397.71      499.02     78.27 o 
   5 -13   5      239.17      241.91     81.16 o 
  -6 -12   5        9.32       -0.21     53.72 o 
  -5 -12   5        2.32       29.22     77.74 o 
  -4 -12   5        9.01      -39.01     65.97 o 
  -3 -12   5       32.06      108.11     70.74 o 
  -2 -12   5      742.08      768.26     80.99 o 
  -1 -12   5       79.28       39.91     41.83 o 
   0 -12   5       59.89       46.74     47.37 o 
   1 -12   5       73.87       56.36     46.54 o 
   2 -12   5      291.52      240.87     50.36 o 
   3 -12   5      159.04      179.36     69.20 o 
   4 -12   5      136.12      160.01     69.99 o 
   5 -12   5       26.78      136.51     88.15 o 
   6 -12   5       10.08      -16.79     74.20 o 
  -7 -11   5        1.63      -52.91     58.39 o 
  -6 -11   5       64.78       33.39     59.89 o 
  -5 -11   5        2.30       15.84     72.26 o 
  -4 -11   5      250.97      339.07     78.96 o 
  -3 -11   5       11.99       15.96     73.78 o 
  -2 -11   5      263.68      204.50     73.72 o 
  -1 -11   5      251.47      240.16     45.19 o 
   0 -11   5      189.84      154.17     48.01 o 
   1 -11   5      479.19      437.04     48.45 o 
   2 -11   5     1153.98     1206.53     56.10 o 
   3 -11   5     1004.52     1235.75     90.30 o 
   4 -11   5        0.03       -5.17     66.24 o 
   5 -11   5      228.17      264.64     84.85 o 
   6 -11   5       25.05       23.45     90.21 o 
  -7 -10   5        2.33      -36.77     59.99 o 
  -6 -10   5       49.45       68.40     52.13 o 
  -5 -10   5       15.16       29.62     62.29 o 
  -4 -10   5       10.93       44.32     63.98 o 
  -3 -10   5       83.80       58.79     74.64 o 
  -2 -10   5      395.38      351.90     43.15 o 
  -1 -10   5       35.30       64.57     45.73 o 
   0 -10   5      670.77      697.55     50.22 o 
   1 -10   5       60.78       36.71     48.28 o 
   2 -10   5      388.96      428.91     48.52 o 
   3 -10   5       54.73       49.87     70.02 o 
   4 -10   5       14.40       18.66     68.20 o 
   5 -10   5       86.11       93.34     73.06 o 
   6 -10   5        0.04       28.06     66.56 o 
   7 -10   5       29.19      -22.72     91.64 o 
  -8  -9   5        3.62      -28.74     44.11 o 
  -7  -9   5      133.82      127.66     49.17 o 
  -6  -9   5       43.55       70.15     44.36 o 
  -5  -9   5      216.66      255.07     68.49 o 
  -4  -9   5     1021.12      913.19     72.78 o 
  -3  -9   5     1856.55     1777.02     85.33 o 
  -2  -9   5      571.41      611.29     41.11 o 
  -1  -9   5      333.02      323.04     42.06 o 
   0  -9   5      111.85       84.71     45.62 o 
   1  -9   5      356.76      346.38     47.14 o 
   2  -9   5      218.33      222.07     64.19 o 
   3  -9   5        8.19       -0.65     46.08 o 
   4  -9   5       76.65       94.45     71.10 o 
   5  -9   5       76.67      151.39     41.86 o 
   6  -9   5      202.75      236.98     57.82 o 
   7  -9   5       40.28       39.87     54.32 o 
  -8  -8   5       36.09       43.75     39.49 o 
  -7  -8   5        7.83      -30.56     41.88 o 
  -6  -8   5       73.76       42.80     64.43 o 
  -5  -8   5       83.59       57.17     33.74 o 
  -4  -8   5     1546.97     1415.83     55.55 o 
  -3  -8   5      249.89      218.30     65.25 o 
  -2  -8   5     1191.26     1195.92     43.88 o 
  -1  -8   5     1025.43     1029.66     44.14 o 
   0  -8   5     1605.97     1654.56     50.37 o 
   1  -8   5     1494.01     1548.89     86.28 o 
   2  -8   5     1796.10     1889.35     67.47 o 
   3  -8   5      208.44      239.08     31.40 o 
   4  -8   5       16.95       26.00     40.57 o 
   5  -8   5       13.98        2.28     42.27 o 
   6  -8   5      106.22       76.72     49.38 o 
   7  -8   5       18.62      -22.17     54.22 o 
  -8  -7   5       33.71      125.43     93.30 o 
  -7  -7   5      138.68      107.26     44.85 o 
  -6  -7   5      523.52      646.56     44.74 o 
  -5  -7   5      981.16      928.27     36.91 o 
  -4  -7   5     2302.01     2186.55     56.60 o 
  -3  -7   5      203.19      191.96     28.92 o 
  -2  -7   5      131.28      115.12     32.94 o 
  -1  -7   5       30.36       23.67     33.66 o 
   0  -7   5       38.65       33.52     36.36 o 
   1  -7   5       62.16       48.96     17.32 o 
   2  -7   5       12.95       23.72     25.59 o 
   3  -7   5      449.60      443.03     30.58 o 
   4  -7   5      252.11      267.74     28.59 o 
   5  -7   5      197.49      173.42     40.85 o 
   6  -7   5       15.60       16.23     45.48 o 
   7  -7   5        3.90       19.46     51.41 o 
  -9  -6   5       34.20      -68.06     68.06 o 
  -8  -6   5        3.11        6.62     41.87 o 
  -7  -6   5        1.89       31.77     43.23 o 
  -6  -6   5       62.55       66.06     39.43 o 
  -5  -6   5       65.08       79.91     30.92 o 
  -4  -6   5        8.67       27.54     44.37 o 
  -3  -6   5      745.11      740.85     29.69 o 
  -2  -6   5     1086.53     1122.48     36.47 o 
  -1  -6   5     1396.34     1410.00     49.70 o 
   0  -6   5     8634.56     9100.85     94.50 o 
   1  -6   5       10.05       11.13     19.88 o 
   2  -6   5     2766.53     2669.31     41.45 o 
   3  -6   5        1.02      -17.93     34.63 o 
   4  -6   5       33.56       -4.19     27.74 o 
   5  -6   5      150.43      111.46     29.12 o 
   6  -6   5      156.10      164.79     43.61 o 
   7  -6   5        0.58       69.13     70.29 o 
   8  -6   5       10.53       57.28     79.50 o 
  -9  -5   5        3.33       27.79     63.24 o 
  -8  -5   5       80.28       86.91     44.63 o 
  -7  -5   5       17.42       29.14     41.09 o 
  -6  -5   5      352.06      342.13     42.62 o 
  -5  -5   5      304.26      297.97     31.12 o 
  -4  -5   5      882.81      874.65     32.23 o 
  -3  -5   5      530.81      538.38     25.45 o 
  -2  -5   5       63.96       36.33     25.39 o 
  -1  -5   5        5.47       -1.91     28.58 o 
   0  -5   5        0.04        7.28     43.49 o 
   1  -5   5       95.94      111.26     20.31 o 
   2  -5   5        3.36       11.24     26.44 o 
   3  -5   5       82.84      102.68     34.88 o 
   4  -5   5      223.65      215.93     29.82 o 
   5  -5   5       35.19       43.18     29.10 o 
   6  -5   5      824.30      930.50     35.82 o 
   7  -5   5        0.68      -14.62     63.80 o 
   8  -5   5        2.96       26.09     75.47 o 
  -9  -4   5       23.23       41.08     58.03 o 
  -8  -4   5      313.64      278.86     46.13 o 
  -7  -4   5       51.09       13.50     41.05 o 
  -6  -4   5        9.35       44.49     39.58 o 
  -5  -4   5      365.88      352.81     24.51 o 
  -4  -4   5      644.83      602.53     18.69 o 
  -3  -4   5      640.17      618.10     19.49 o 
  -2  -4   5     6677.60     6859.94     51.39 o 
  -1  -4   5     2805.99     2825.11     83.15 o 
   0  -4   5    23478.43    25854.08    135.43 o 
   1  -4   5     2633.50     2472.15     56.86 o 
   2  -4   5     1711.17     1687.49     33.63 o 
   3  -4   5      798.15      836.80     37.70 o 
   4  -4   5        1.92        3.94     26.73 o 
   5  -4   5       88.77      127.02     29.70 o 
   6  -4   5        3.00       13.98     29.94 o 
   7  -4   5       17.32      -15.67     41.79 o 
   8  -4   5      171.26      143.64     61.95 o 
  -9  -3   5        0.62      -51.47     60.58 o 
  -8  -3   5       23.43       42.55     38.64 o 
  -7  -3   5      214.64      226.77     32.09 o 
  -6  -3   5     2324.94     2223.22     39.97 o 
  -5  -3   5      207.55      203.27     21.47 o 
  -4  -3   5      565.33      563.70     19.45 o 
  -3  -3   5       53.97       65.41     18.25 o 
  -2  -3   5     4085.23     4509.87     45.67 o 
  -1  -3   5     1160.80     1229.38     28.47 o 
   0  -3   5        6.17       15.04     22.23 o 
   1  -3   5      926.09      995.06     45.68 o 
   2  -3   5     4668.85     4818.29     69.07 o 
   3  -3   5      595.93      575.91     34.89 o 
   4  -3   5     1048.29      994.53     32.34 o 
   5  -3   5       46.31       60.95     31.77 o 
   6  -3   5       53.31       61.81     36.81 o 
   7  -3   5        1.53      -28.09     35.91 o 
   8  -3   5       56.06       86.78     41.37 o 
  -9  -2   5       14.19        3.88     37.31 o 
  -8  -2   5      186.54      106.95     31.62 o 
  -7  -2   5       60.91       52.50     30.11 o 
  -6  -2   5       51.02       43.69     29.52 o 
  -5  -2   5        1.61       -3.26     24.95 o 
  -4  -2   5        4.78        7.04     19.02 o 
  -3  -2   5      638.54      607.31     19.67 o 
  -2  -2   5      684.26      740.89     29.46 o 
  -1  -2   5     3462.38     3657.95     61.24 o 
   0  -2   5     2136.39     2003.94     29.50 o 
   1  -2   5      215.83      274.83     36.85 o 
   2  -2   5     7266.78     7617.62     81.03 o 
   3  -2   5      282.41      279.42     23.25 o 
   4  -2   5        0.03       -3.52     27.36 o 
   5  -2   5      265.28      267.76     31.23 o 
   6  -2   5      268.38      233.27     37.32 o 
   7  -2   5       98.11       83.17     43.70 o 
   8  -2   5       20.17       50.55     46.44 o 
  -9  -1   5        3.11        7.66     61.31 o 
  -8  -1   5      257.43      268.17     34.13 o 
  -7  -1   5        0.11        3.24     32.14 o 
  -6  -1   5     3129.25     2983.73     80.26 o 
  -5  -1   5      379.62      404.07     28.21 o 
  -4  -1   5     3136.79     3205.95     39.76 o 
  -3  -1   5      661.51      636.70     22.58 o 
  -2  -1   5        1.01       -1.62     12.19 o 
  -1  -1   5     1753.15     1727.92     28.00 o 
   0  -1   5      138.49      127.10     19.57 o 
   1  -1   5      221.16      237.66     14.67 o 
   2  -1   5      607.14      657.38     37.68 o 
   3  -1   5        0.30        3.77     22.40 o 
   4  -1   5     5726.63     5570.01     48.09 o 
   5  -1   5       10.79       16.86     37.45 o 
   6  -1   5      784.72      832.84     48.14 o 
   7  -1   5        7.36      -14.37     39.18 o 
   8  -1   5        4.92       42.03     46.21 o 
  -9   0   5       34.55      -34.20     73.59 o 
  -8   0   5       71.69      119.66     48.14 o 
  -7   0   5      552.75      528.25     35.37 o 
  -6   0   5       15.03       17.93     31.91 o 
  -5   0   5       90.12       80.77     27.05 o 
  -4   0   5     1010.76     1018.61     25.30 o 
  -3   0   5      883.89      868.33     23.35 o 
  -2   0   5     8164.32     8015.44    184.84 o 
  -1   0   5     3886.09     3740.23     41.93 o 
   0   0   5     4363.13     4288.25     34.30 o 
   1   0   5      136.47      118.55     22.04 o 
   2   0   5       29.71       40.02     20.71 o 
   3   0   5     1701.99     1695.39     22.97 o 
   4   0   5      115.67      149.49     30.57 o 
   5   0   5      280.37      286.73     44.93 o 
   6   0   5        0.87        5.21     38.21 o 
   7   0   5      360.29      421.18     49.00 o 
   8   0   5       39.76       90.70     48.02 o 
  -9   1   5       13.93       58.61     71.59 o 
  -8   1   5      294.88      346.17     45.13 o 
  -7   1   5      228.82      293.39     43.44 o 
  -6   1   5       10.54       19.89     43.41 o 
  -5   1   5     1208.63     1220.46     42.01 o 
  -4   1   5      601.37      608.84     32.35 o 
  -3   1   5       37.24       29.56     45.20 o 
  -2   1   5        1.54        0.90     39.22 o 
  -1   1   5     2691.42     2748.74     32.21 o 
   0   1   5      118.20      104.86     17.63 o 
   1   1   5        0.69        1.41      9.56 o 
   2   1   5     7798.76     7671.15     64.50 o 
   3   1   5     1339.70     1360.12     23.69 o 
   4   1   5     1347.75     1307.14     24.28 o 
   5   1   5      192.22      195.69     37.56 o 
   6   1   5       42.29       23.75     36.14 o 
   7   1   5      291.52      312.83     56.64 o 
   8   1   5        9.24      -47.25     62.60 o 
  -9   2   5        1.06       91.60     69.68 o 
  -8   2   5       38.11       -9.29     51.00 o 
  -7   2   5        7.74        3.08     46.20 o 
  -6   2   5        0.66      -16.74     42.45 o 
  -5   2   5       17.21      -13.63     35.48 o 
  -4   2   5      269.73      277.31     30.06 o 
  -3   2   5      826.59      758.12     47.39 o 
  -2   2   5      732.87      777.53     27.00 o 
  -1   2   5     1599.38     1646.28     30.69 o 
   0   2   5      688.06      697.18     23.83 o 
   1   2   5     1403.16     1470.43     26.43 o 
   2   2   5      194.41      203.53     15.07 o 
   3   2   5      214.10      232.59     17.07 o 
   4   2   5       36.73       35.44     25.27 o 
   5   2   5      416.67      426.92     39.97 o 
   6   2   5        1.82      -16.60     37.67 o 
   7   2   5       76.50       83.80     41.27 o 
   8   2   5        0.23       -9.77     54.94 o 
  -9   3   5        5.56       19.31     80.35 o 
  -8   3   5        3.31        2.72     46.65 o 
  -7   3   5       49.95        8.81     44.36 o 
  -6   3   5      418.80      448.24     48.23 o 
  -5   3   5      906.18      941.52     42.91 o 
  -4   3   5      235.21      267.63     28.93 o 
  -3   3   5     4569.40     4456.28     45.72 o 
  -2   3   5     5437.62     5416.54     45.15 o 
  -1   3   5     1706.58     1745.48     29.64 o 
   0   3   5       35.63       38.55     22.42 o 
   1   3   5     4324.86     4366.50     30.57 o 
   2   3   5        2.57        4.04     14.31 o 
   3   3   5      766.93      796.10     20.10 o 
   4   3   5     1382.85     1357.99     32.61 o 
   5   3   5      608.22      558.31     41.50 o 
   6   3   5       43.07      104.30     39.17 o 
   7   3   5      134.55      151.74     41.46 o 
   8   3   5        3.07       49.06     54.07 o 
  -9   4   5       38.96       24.40     82.29 o 
  -8   4   5       84.67       38.90     56.97 o 
  -7   4   5       70.17       64.99     53.42 o 
  -6   4   5       38.09       19.13     66.70 o 
  -5   4   5      303.09      361.20     66.75 o 
  -4   4   5      541.65      536.29     21.22 o 
  -3   4   5     4940.50     4926.60     45.61 o 
  -2   4   5     1118.42     1079.04     31.20 o 
  -1   4   5        1.00       -2.46     25.91 o 
   0   4   5       52.82      103.95     23.57 o 
   1   4   5       72.81       60.31     23.30 o 
   2   4   5       44.63       42.97     14.92 o 
   3   4   5      125.72      137.73     24.85 o 
   4   4   5      165.93      160.62     26.92 o 
   5   4   5       58.10       47.69     36.49 o 
   6   4   5       38.10       42.17     37.68 o 
   7   4   5      156.61      160.32     43.21 o 
   8   4   5       24.61      -36.55     53.04 o 
  -9   5   5        5.16      -56.20     84.86 o 
  -8   5   5        2.38       -5.00     48.20 o 
  -7   5   5      161.14      186.42     45.33 o 
  -6   5   5      204.09      172.35     68.12 o 
  -5   5   5     1792.58     1767.39     75.17 o 
  -4   5   5     1078.04      981.42     66.04 o 
  -3   5   5      432.43      457.22     18.27 o 
  -2   5   5       10.48        5.05     28.94 o 
  -1   5   5       11.57       16.82     28.60 o 
   0   5   5       85.34       92.85     18.13 o 
   1   5   5     1972.64     1999.94     36.76 o 
   2   5   5      828.01      819.81     25.36 o 
   3   5   5      257.96      269.38     26.53 o 
   4   5   5      202.88      181.76     28.84 o 
   5   5   5       12.73       36.99     35.41 o 
   6   5   5        8.65       30.99     38.97 o 
   7   5   5       16.16       29.81     54.92 o 
   8   5   5        0.29      -19.98     47.47 o 
  -9   6   5        7.42      -84.40     84.40 o 
  -8   6   5        6.28      -14.10     47.14 o 
  -7   6   5        1.27       10.87     48.10 o 
  -6   6   5        4.57       50.19     56.52 o 
  -5   6   5      148.01      167.12     63.58 o 
  -4   6   5      236.71      144.20     61.51 o 
  -3   6   5      146.47      173.55     31.48 o 
  -2   6   5       62.03       89.88     32.88 o 
  -1   6   5      261.35      221.05     40.14 o 
   0   6   5        5.46       14.92     20.31 o 
   1   6   5      976.99      933.13     32.37 o 
   2   6   5       19.98       24.59     31.70 o 
   3   6   5       16.93       13.41     27.48 o 
   4   6   5       27.73       53.64     29.47 o 
   5   6   5       11.46       16.25     36.88 o 
   6   6   5        0.01        6.32     37.05 o 
   7   6   5        5.75      -52.53     52.53 o 
   8   6   5        0.11       77.04     64.98 o 
  -8   7   5        0.01      -37.58     44.56 o 
  -7   7   5       10.18       40.34     49.31 o 
  -6   7   5        0.56      -22.69     66.47 o 
  -5   7   5      169.39      166.59     62.91 o 
  -4   7   5      535.65      509.56     68.06 o 
  -3   7   5       16.56       -0.57     37.13 o 
  -2   7   5     1118.58     1189.99     42.24 o 
  -1   7   5      174.44      182.25     36.13 o 
   0   7   5       61.16       82.89     22.65 o 
   1   7   5     1695.49     1700.47     29.89 o 
   2   7   5      127.29      114.23     29.32 o 
   3   7   5      293.65      327.49     29.51 o 
   4   7   5       65.73       71.95     29.58 o 
   5   7   5      285.43      303.40     31.43 o 
   6   7   5        0.11       39.18     46.47 o 
   7   7   5       37.68       56.65     54.99 o 
  -8   8   5       41.02       26.93     55.01 o 
  -7   8   5       17.73       48.03     51.68 o 
  -6   8   5       34.59       59.04     59.56 o 
  -5   8   5       67.94       40.94     58.96 o 
  -4   8   5       51.87       24.75     62.98 o 
  -3   8   5       13.82       15.43     38.88 o 
  -2   8   5      690.87      620.91     43.53 o 
  -1   8   5     2147.26     2066.94     68.84 o 
   0   8   5       87.75       56.86     58.44 o 
   1   8   5     1339.42     1323.87     29.44 o 
   2   8   5      347.10      319.22     38.18 o 
   3   8   5       40.16       73.46     37.19 o 
   4   8   5      127.24      126.11     31.74 o 
   5   8   5      130.17      154.78     38.01 o 
   6   8   5       16.54       12.22     55.92 o 
   7   8   5       55.86       80.12     55.44 o 
  -8   9   5       13.15       -0.55     49.38 o 
  -7   9   5       27.11       46.86     68.13 o 
  -6   9   5      163.64      230.85     74.85 o 
  -5   9   5        9.22       41.58     68.91 o 
  -4   9   5      160.03      214.09     72.17 o 
  -3   9   5      120.32      133.07     42.48 o 
  -2   9   5        6.51       11.31     43.41 o 
  -1   9   5      308.38      288.62     48.16 o 
   0   9   5       59.77       40.46     67.04 o 
   1   9   5      106.65       54.56     67.06 o 
   2   9   5      100.87       72.59     35.02 o 
   3   9   5      579.87      572.66     73.90 o 
   4   9   5       20.05       29.33     33.55 o 
   5   9   5       29.86       30.75     35.67 o 
   6   9   5        0.72      -40.91     49.74 o 
   7   9   5        6.43       70.15     62.21 o 
  -7  10   5        7.57       35.27     48.24 o 
  -6  10   5       42.20       94.08     74.83 o 
  -5  10   5      142.76      169.21     70.63 o 
  -4  10   5       40.10       22.86     61.68 o 
  -3  10   5       74.45       95.21     41.10 o 
  -2  10   5        1.87       20.08     46.10 o 
  -1  10   5      244.47      230.29     67.65 o 
   0  10   5       43.66       28.63     69.39 o 
   1  10   5      193.55      121.99     70.72 o 
   2  10   5        7.98       -8.42     65.90 o 
   3  10   5      546.06      495.23     73.53 o 
   4  10   5        7.96       23.54     34.76 o 
   5  10   5        7.51       11.18     37.34 o 
   6  10   5        3.02       22.84     50.91 o 
  -7  11   5       97.06      170.77     51.70 o 
  -6  11   5        0.02        0.88     62.57 o 
  -5  11   5      210.74      151.19     70.30 o 
  -4  11   5      121.76      190.33     76.67 o 
  -3  11   5       81.26      115.24     44.19 o 
  -2  11   5      114.97      143.10     51.56 o 
  -1  11   5       55.71       66.25     68.57 o 
   0  11   5       23.15       -6.69     72.34 o 
   1  11   5        3.51      -23.54     73.58 o 
   2  11   5       55.60       84.73     73.14 o 
   3  11   5      189.43      159.07     69.67 o 
   4  11   5        6.13       17.33     39.59 o 
   5  11   5      327.11      377.39     57.55 o 
   6  11   5       19.43      137.08     62.66 o 
  -6  12   5       24.83       51.68     77.13 o 
  -5  12   5        3.43       30.33     62.88 o 
  -4  12   5       17.34       61.91     77.41 o 
  -3  12   5        1.88        9.67     41.89 o 
  -2  12   5      176.07      169.15     46.38 o 
  -1  12   5      596.84      639.30     69.50 o 
   0  12   5       88.99      132.07     70.44 o 
   1  12   5       83.72      111.21     73.02 o 
   2  12   5        3.44      -13.48     66.69 o 
   3  12   5      256.13      247.45     79.66 o 
   4  12   5        0.57      -22.08     38.84 o 
   5  12   5       39.56       39.46     40.80 o 
  -6  13   5       56.81       87.56     82.67 o 
  -5  13   5      205.52      164.00     64.32 o 
  -4  13   5       27.15       14.26     78.32 o 
  -3  13   5       16.67       47.82     54.67 o 
  -2  13   5       14.67       14.15     50.42 o 
  -1  13   5       50.53       95.43     63.56 o 
   0  13   5        1.11       90.39     69.68 o 
   1  13   5        3.82       54.89     72.58 o 
   2  13   5      121.10      112.07     73.29 o 
   3  13   5       16.26      -16.06     75.71 o 
   4  13   5       10.51      -59.35     75.64 o 
   5  13   5       62.08      142.06     47.45 o 
  -5  14   5       28.97      -69.05     76.40 o 
  -4  14   5        1.15        3.91     68.16 o 
  -3  14   5      166.10      169.21     72.79 o 
  -2  14   5        2.03      -30.53     51.61 o 
  -1  14   5       28.62       72.95     63.76 o 
   0  14   5       11.29       41.69     77.70 o 
   1  14   5      114.79      182.34     80.82 o 
   2  14   5       23.27       53.51     68.27 o 
   3  14   5        7.14      -40.41     81.36 o 
   4  14   5       17.78        4.31     76.78 o 
  -4  15   5        2.50      -29.43     76.63 o 
  -3  15   5      214.22      303.29     71.11 o 
  -2  15   5        0.36      -50.05     50.05 o 
  -1  15   5        1.07       25.71     74.11 o 
   0  15   5        8.87       52.59     79.89 o 
   1  15   5       27.03       90.55     85.78 o 
   2  15   5        4.05        0.56     78.72 o 
   3  15   5       57.88       23.57     91.19 o 
  -3  16   5        0.04      122.17     79.88 o 
  -2  16   5       14.61       -4.27     56.08 o 
  -1  16   5      165.64      171.78     73.84 o 
   0  16   5      107.84      144.08     72.99 o 
   1  16   5        2.93       68.82     73.82 o 
   2  16   5       11.96       38.40     91.61 o 
  -3 -16   6        0.32       -0.63     74.46 o 
  -2 -16   6      101.01      -27.19     92.05 o 
  -1 -16   6       10.34      -64.35     92.06 o 
   0 -16   6      104.38      -11.33     70.87 o 
   1 -16   6       20.46      -55.09     55.09 o 
   2 -16   6       71.88       56.24     51.37 o 
  -4 -15   6        0.01      -29.52     79.17 o 
  -3 -15   6        8.34      -88.49     91.22 o 
  -2 -15   6       39.51      -31.63     78.56 o 
  -1 -15   6       28.69       63.44     84.48 o 
   0 -15   6        4.52       81.36     51.94 o 
   1 -15   6       64.83      110.83     72.84 o 
   2 -15   6        0.92      -42.38     78.35 o 
   3 -15   6       37.15       71.25     89.36 o 
  -5 -14   6        0.72       60.09     93.41 o 
  -4 -14   6        1.26      -79.27     88.63 o 
  -3 -14   6      314.71      338.17     76.31 o 
  -2 -14   6        3.90       18.17     76.04 o 
  -1 -14   6        0.01       69.12     71.90 o 
   0 -14   6       15.67       38.74     52.57 o 
   1 -14   6      136.09      230.21     52.07 o 
   2 -14   6       97.23      218.34     54.56 o 
   3 -14   6       27.11       21.49     66.73 o 
   4 -14   6       22.93       95.52     88.22 o 
  -6 -13   6       47.59      204.58     78.14 o 
  -5 -13   6       59.47       27.38     81.27 o 
  -4 -13   6      393.05      400.37     73.32 o 
  -3 -13   6       19.08      134.90     83.24 o 
  -2 -13   6        0.01        3.90     81.17 o 
  -1 -13   6       54.43       10.84     42.06 o 
   0 -13   6        4.00      -47.52     47.52 o 
   1 -13   6        4.24        7.47     48.24 o 
   2 -13   6      476.81      431.95     56.00 o 
   3 -13   6      375.73      470.88     86.80 o 
   4 -13   6      213.29      168.45     88.90 o 
   5 -13   6      299.18      435.62     90.78 o 
  -6 -12   6        2.50       -2.94     41.58 o 
  -5 -12   6       86.40       65.22     64.73 o 
  -4 -12   6        0.51       51.99     80.34 o 
  -3 -12   6      190.63      126.69     82.45 o 
  -2 -12   6      372.19      291.20     80.26 o 
  -1 -12   6       11.91       26.44     42.59 o 
   0 -12   6        5.24       -1.95     46.95 o 
   1 -12   6       95.68       73.47     48.18 o 
   2 -12   6       30.31       31.10     49.92 o 
   3 -12   6      245.03      265.60     77.04 o 
   4 -12   6       76.43      113.07     84.85 o 
   5 -12   6       17.24       64.62     74.65 o 
  -7 -11   6        9.35      -33.01     48.86 o 
  -6 -11   6      264.77      205.38     54.49 o 
  -5 -11   6       20.43      128.24     78.25 o 
  -4 -11   6        0.69       -4.28     73.09 o 
  -3 -11   6      408.21      362.52     80.11 o 
  -2 -11   6      757.58      869.78     82.17 o 
  -1 -11   6       23.61       19.37     44.82 o 
   0 -11   6        1.10        6.18     46.58 o 
   1 -11   6       17.97       24.67     49.16 o 
   2 -11   6      853.07      817.33     52.85 o 
   3 -11   6       43.45       67.89     78.19 o 
   4 -11   6      444.94      534.04     84.07 o 
   5 -11   6        9.67      -15.13     67.86 o 
   6 -11   6      206.50      322.82     77.51 o 
  -7 -10   6        0.82      -48.51     64.05 o 
  -6 -10   6        2.59      -10.29     58.12 o 
  -5 -10   6        0.51       44.40     62.22 o 
  -4 -10   6      118.45       43.46     63.76 o 
  -3 -10   6       92.72       81.14     76.93 o 
  -2 -10   6      371.95      452.76     48.56 o 
  -1 -10   6     1253.10     1285.34     84.88 o 
   0 -10   6     5244.01     4991.98     74.19 o 
   1 -10   6     1547.45     1556.87     57.69 o 
   2 -10   6      478.56      449.23     50.89 o 
   3 -10   6       93.56       67.05     67.39 o 
   4 -10   6        5.22      -41.31     68.28 o 
   5 -10   6        0.30       32.03     75.61 o 
   6 -10   6        3.70       23.67     82.84 o 
  -8  -9   6        0.03      -21.05     61.29 o 
  -7  -9   6       62.59       80.47     46.88 o 
  -6  -9   6       41.32      106.61     45.48 o 
  -5  -9   6      440.53      420.62     51.90 o 
  -4  -9   6      796.16      826.42     72.07 o 
  -3  -9   6      590.21      519.79     74.47 o 
  -2  -9   6        9.17      -24.64     39.86 o 
  -1  -9   6      247.20      223.42     43.88 o 
   0  -9   6        2.68       33.39     45.32 o 
   1  -9   6       39.47       71.20     47.64 o 
   2  -9   6      108.51      161.12     50.68 o 
   3  -9   6      798.63      731.13     56.84 o 
   4  -9   6      172.00      146.61     69.51 o 
   5  -9   6      140.63      316.18     81.04 o 
   6  -9   6      212.32      213.42     44.96 o 
   7  -9   6       75.15      145.07     50.97 o 
  -8  -8   6        8.69      -52.22     52.22 o 
  -7  -8   6        8.90       -6.37     41.15 o 
  -6  -8   6       98.85       50.72     38.31 o 
  -5  -8   6       10.30       -5.96     44.11 o 
  -4  -8   6      317.04      339.51     49.19 o 
  -3  -8   6      507.11      504.90     78.29 o 
  -2  -8   6     3482.72     3431.28     80.78 o 
  -1  -8   6     1406.22     1472.98     51.20 o 
   0  -8   6      929.82      937.88     49.51 o 
   1  -8   6       88.49       88.82     44.24 o 
   2  -8   6       41.06       41.96     46.11 o 
   3  -8   6        0.32       -7.30     42.59 o 
   4  -8   6       72.58       78.61     39.86 o 
   5  -8   6        1.79       16.04     41.44 o 
   6  -8   6       23.71        2.48     63.61 o 
   7  -8   6        1.49       95.59     52.59 o 
  -8  -7   6       50.68       92.48     51.46 o 
  -7  -7   6        3.53       -0.60     45.81 o 
  -6  -7   6        2.64       -4.59     42.95 o 
  -5  -7   6        0.33        8.98     33.47 o 
  -4  -7   6      451.91      418.70     47.45 o 
  -3  -7   6      246.11      223.33     32.30 o 
  -2  -7   6       11.07        9.22     31.16 o 
  -1  -7   6        4.27        5.56     46.64 o 
   0  -7   6      176.93      187.06     53.42 o 
   1  -7   6       41.80       82.21     60.20 o 
   2  -7   6       28.14       13.03     27.78 o 
   3  -7   6       62.52       52.32     35.34 o 
   4  -7   6     3306.73     3038.31    100.79 o 
   5  -7   6       35.43       46.52     40.62 o 
   6  -7   6       68.71       97.55     44.27 o 
   7  -7   6        4.31       58.19     49.24 o 
  -8  -6   6       13.58       72.29     47.12 o 
  -7  -6   6      103.36       80.27     47.09 o 
  -6  -6   6      169.82      172.40     38.37 o 
  -5  -6   6       12.05       20.91     31.51 o 
  -4  -6   6       86.59      123.01     45.04 o 
  -3  -6   6       50.37       71.64     28.82 o 
  -2  -6   6     2303.76     2336.39     45.52 o 
  -1  -6   6      403.96      382.30     44.85 o 
   0  -6   6      715.33      763.87     55.86 o 
   1  -6   6      715.87      685.51     60.73 o 
   2  -6   6      389.57      411.87     31.90 o 
   3  -6   6      811.58      797.97     41.42 o 
   4  -6   6      575.45      522.71     31.12 o 
   5  -6   6      127.02      108.97     30.15 o 
   6  -6   6      202.47      194.39     43.62 o 
   7  -6   6       38.45       46.77     69.78 o 
  -9  -5   6       13.41       57.14     50.71 o 
  -8  -5   6      437.68      369.22     48.53 o 
  -7  -5   6      208.70      286.07     40.38 o 
  -6  -5   6      289.15      355.71     42.30 o 
  -5  -5   6      522.43      559.58     33.08 o 
  -4  -5   6       35.74       44.28     22.12 o 
  -3  -5   6       44.44       36.12     29.66 o 
  -2  -5   6      185.72      210.14     30.85 o 
  -1  -5   6      819.92      888.54     38.66 o 
   0  -5   6      262.51      281.62     43.85 o 
   1  -5   6       47.46       57.21     48.71 o 
   2  -5   6     3181.77     3130.27     44.72 o 
   3  -5   6     1095.83     1056.05     41.34 o 
   4  -5   6      218.42      220.90     30.20 o 
   5  -5   6       91.07       81.19     30.42 o 
   6  -5   6        1.73       -5.44     31.61 o 
   7  -5   6        0.55      -55.80     65.32 o 
   8  -5   6        0.03      -32.46     72.27 o 
  -9  -4   6       26.98      -25.25     48.52 o 
  -8  -4   6        1.34        2.00     39.43 o 
  -7  -4   6       13.79       50.59     42.21 o 
  -6  -4   6       70.28      101.41     38.47 o 
  -5  -4   6      232.11      225.45     29.30 o 
  -4  -4   6       68.63       65.67     23.20 o 
  -3  -4   6     1418.58     1426.96     37.07 o 
  -2  -4   6     2261.14     2433.85     40.75 o 
  -1  -4   6     1334.94     1308.68     33.61 o 
   0  -4   6        1.11        2.69     26.12 o 
   1  -4   6      302.71      295.16     48.04 o 
   2  -4   6      921.66      952.55     58.11 o 
   3  -4   6        4.05       10.94     32.35 o 
   4  -4   6       50.09       25.51     30.57 o 
   5  -4   6       80.49       79.03     31.34 o 
   6  -4   6       20.52       20.17     35.39 o 
   7  -4   6        2.85      -20.04     39.07 o 
   8  -4   6       18.27        2.47     75.21 o 
  -9  -3   6        0.13      -13.59     46.68 o 
  -8  -3   6      691.75      751.00     47.92 o 
  -7  -3   6      102.94       85.50     38.51 o 
  -6  -3   6      219.33      188.73     31.07 o 
  -5  -3   6      147.95      146.58     22.77 o 
  -4  -3   6      143.80      158.47     19.38 o 
  -3  -3   6     3053.63     3053.87     31.30 o 
  -2  -3   6     2252.57     2416.82     38.33 o 
  -1  -3   6       39.09       43.24     24.90 o 
   0  -3   6      326.72      343.64     25.98 o 
   1  -3   6      965.66      960.75     47.77 o 
   2  -3   6      110.71       55.42     41.84 o 
   3  -3   6       10.89       12.15     33.87 o 
   4  -3   6      610.00      595.71     32.26 o 
   5  -3   6        2.43        4.33     29.07 o 
   6  -3   6        1.62       15.37     36.13 o 
   7  -3   6        0.44       20.53     41.28 o 
   8  -3   6      114.58      149.83     81.21 o 
  -9  -2   6       80.93      124.80     47.15 o 
  -8  -2   6        2.13      -30.54     34.13 o 
  -7  -2   6       63.85       68.59     30.02 o 
  -6  -2   6      194.34      202.69     29.31 o 
  -5  -2   6        8.92       15.45     27.27 o 
  -4  -2   6     2743.25     2716.74     71.27 o 
  -3  -2   6     1526.84     1511.19     24.33 o 
  -2  -2   6     3679.78     3723.34     82.58 o 
  -1  -2   6       21.05        0.73     23.06 o 
   0  -2   6       26.27       24.75     20.52 o 
   1  -2   6      535.43      508.88     20.27 o 
   2  -2   6     5453.52     5416.67     77.12 o 
   3  -2   6      282.27      237.98     45.82 o 
   4  -2   6      216.20      192.59     31.02 o 
   5  -2   6      336.49      340.30     33.73 o 
   6  -2   6        0.85       39.86     40.41 o 
   7  -2   6        0.12        6.24     43.55 o 
   8  -2   6       28.03       45.18     45.73 o 
  -9  -1   6        0.77      -29.09     54.07 o 
  -8  -1   6        3.00       43.36     35.54 o 
  -7  -1   6      171.06      211.76     30.23 o 
  -6  -1   6      257.91      216.43     30.49 o 
  -5  -1   6      439.43      441.19     39.11 o 
  -4  -1   6     2990.83     3034.56     40.63 o 
  -3  -1   6        0.42        4.12     18.10 o 
  -2  -1   6      576.45      579.88     15.08 o 
  -1  -1   6      296.15      289.27     28.82 o 
   0  -1   6       52.84       42.00     19.04 o 
   1  -1   6        4.35       10.94     15.40 o 
   2  -1   6      290.60      252.40     38.23 o 
   3  -1   6      300.06      307.96     30.92 o 
   4  -1   6      592.78      536.71     37.57 o 
   5  -1   6        7.16       24.12     54.86 o 
   6  -1   6      526.48      464.32     42.95 o 
   7  -1   6       30.86       13.63     42.19 o 
   8  -1   6       72.01      161.81     62.15 o 
  -9   0   6        0.55       65.99     51.66 o 
  -8   0   6       55.69       58.80     43.87 o 
  -7   0   6       23.89       20.60     42.48 o 
  -6   0   6       81.40       65.94     31.70 o 
  -5   0   6      576.83      573.92     33.20 o 
  -4   0   6       75.83       74.21     24.66 o 
  -3   0   6      911.51      874.54     24.31 o 
  -2   0   6       75.91       66.57     24.43 o 
  -1   0   6      327.18      327.48     23.96 o 
   0   0   6     5417.73     5292.48     39.54 o 
   1   0   6      312.06      296.33     24.29 o 
   2   0   6      373.37      404.13     28.35 o 
   3   0   6     1373.85     1389.05     36.52 o 
   4   0   6      187.97      194.13     32.34 o 
   5   0   6       17.55        0.81     56.74 o 
   6   0   6       11.74       44.67     60.43 o 
   7   0   6       22.16      -11.19     55.10 o 
   8   0   6       19.96       54.26     65.67 o 
  -9   1   6        1.38       74.46     62.60 o 
  -8   1   6       17.23       54.28     48.02 o 
  -7   1   6       48.18       37.97     43.38 o 
  -6   1   6      424.89      496.52     51.08 o 
  -5   1   6        2.89      -12.60     58.35 o 
  -4   1   6     1052.35      947.58     58.72 o 
  -3   1   6     1933.76     2008.10     61.95 o 
  -2   1   6     7143.41     7392.61     79.87 o 
  -1   1   6     1160.83     1178.68     38.55 o 
   0   1   6        8.49       14.58     17.39 o 
   1   1   6       79.30      108.19     10.69 o 
   2   1   6      288.20      275.43     18.07 o 
   3   1   6       38.72       40.94     18.03 o 
   4   1   6       15.27       29.57     20.19 o 
   5   1   6      681.19      691.27     41.98 o 
   6   1   6      208.52      201.32     60.90 o 
   7   1   6       90.19       24.72     62.56 o 
   8   1   6       75.93       73.66     68.91 o 
  -9   2   6       59.50      102.31     51.06 o 
  -8   2   6      253.42      346.26     88.31 o 
  -7   2   6       18.62       12.30     46.19 o 
  -6   2   6        7.14       13.87     46.47 o 
  -5   2   6        3.69       46.54     36.71 o 
  -4   2   6       69.14       35.07     54.14 o 
  -3   2   6      273.03      262.13     47.02 o 
  -2   2   6      638.27      678.46     29.80 o 
  -1   2   6     1953.67     2134.91     33.72 o 
   0   2   6     3232.22     3213.96     50.83 o 
   1   2   6     1081.01     1148.63     16.12 o 
   2   2   6     1312.58     1332.79     20.65 o 
   3   2   6       21.99       10.79     19.23 o 
   4   2   6       64.56       80.92     26.74 o 
   5   2   6      278.01      266.48     38.46 o 
   6   2   6       66.51       69.86     39.08 o 
   7   2   6        3.14       33.79     41.50 o 
   8   2   6       39.51      -18.41     55.12 o 
  -9   3   6        0.15      -33.49     74.59 o 
  -8   3   6       16.70       11.65     48.02 o 
  -7   3   6       26.09       10.38     47.20 o 
  -6   3   6     1689.88     1671.86     78.75 o 
  -5   3   6      303.00      292.24     69.04 o 
  -4   3   6     1466.46     1502.13     37.82 o 
  -3   3   6       29.52       41.51     26.71 o 
  -2   3   6      416.93      433.35     27.29 o 
  -1   3   6      257.66      299.54     26.80 o 
   0   3   6        1.53       -4.34     22.93 o 
   1   3   6     2270.06     2302.14     21.12 o 
   2   3   6      955.91     1080.72     28.98 o 
   3   3   6      897.70      891.72     22.44 o 
   4   3   6      179.10      146.99     27.11 o 
   5   3   6      389.26      347.43     37.01 o 
   6   3   6      133.97      154.76     39.54 o 
   7   3   6        7.65       37.91     35.54 o 
   8   3   6       18.53       50.15     99.27 o 
  -9   4   6        8.59       -6.13     48.95 o 
  -8   4   6        3.73      -41.68     53.29 o 
  -7   4   6        0.16       21.43     52.70 o 
  -6   4   6      207.55      277.29     68.94 o 
  -5   4   6        4.09       24.80     60.78 o 
  -4   4   6       14.26       -2.02     28.43 o 
  -3   4   6        1.12       24.29     27.60 o 
  -2   4   6      139.54      147.86     27.01 o 
  -1   4   6       74.61       53.51     28.33 o 
   0   4   6     2306.30     2114.19     73.92 o 
   1   4   6        2.90       10.24     14.10 o 
   2   4   6      351.98      357.69     15.13 o 
   3   4   6        0.90      -13.44     24.53 o 
   4   4   6       25.76       25.19     26.10 o 
   5   4   6      420.75      411.55     39.61 o 
   6   4   6        7.49       10.99     36.90 o 
   7   4   6       48.28       37.48     38.77 o 
   8   4   6        1.69       -2.37     61.16 o 
  -9   5   6        0.38       -0.48     53.80 o 
  -8   5   6        3.29       -3.80     50.69 o 
  -7   5   6       42.90       46.96     46.13 o 
  -6   5   6      102.88      116.97     61.63 o 
  -5   5   6        0.19      -14.71     63.59 o 
  -4   5   6     1983.34     1993.93     41.34 o 
  -3   5   6      676.82      694.92     33.34 o 
  -2   5   6     1120.20     1080.58     36.02 o 
  -1   5   6     5240.20     5171.63     98.95 o 
   0   5   6       38.74       43.74     19.23 o 
   1   5   6     1384.50     1342.62     26.79 o 
   2   5   6       47.30       47.68     17.88 o 
   3   5   6      137.51      141.81     25.97 o 
   4   5   6       84.18       82.74     28.63 o 
   5   5   6      974.90     1018.69     45.38 o 
   6   5   6        3.28       -0.56     39.93 o 
   7   5   6      232.10      255.62     42.59 o 
  -8   6   6       53.81       17.42     52.96 o 
  -7   6   6       31.07      -12.76     48.65 o 
  -6   6   6       46.13       76.42     69.13 o 
  -5   6   6      217.30      198.47     63.92 o 
  -4   6   6      279.72      264.22     67.91 o 
  -3   6   6       13.42       21.96     34.05 o 
  -2   6   6       14.60        2.38     34.34 o 
  -1   6   6     2469.47     2500.31     47.12 o 
   0   6   6      531.88      507.01     25.02 o 
   1   6   6     1154.47     1147.47     36.36 o 
   2   6   6      166.61      171.80     18.78 o 
   3   6   6      973.85      990.35     31.45 o 
   4   6   6       43.62       36.67     28.18 o 
   5   6   6      959.29      931.31     42.72 o 
   6   6   6        4.77       19.20     42.75 o 
   7   6   6        8.90      -12.76     37.45 o 
  -8   7   6       16.37      -16.89     52.17 o 
  -7   7   6       28.25       45.89     52.54 o 
  -6   7   6      471.00      485.36     74.42 o 
  -5   7   6      104.41      149.23     62.30 o 
  -4   7   6      465.50      444.15     72.09 o 
  -3   7   6      243.13      239.01     37.28 o 
  -2   7   6        1.22        2.04     37.92 o 
  -1   7   6     2204.73     2355.33     51.07 o 
   0   7   6       20.08        9.55     22.00 o 
   1   7   6      117.95      130.29     31.69 o 
   2   7   6       33.60       34.26     34.19 o 
   3   7   6     2651.63     2652.21     40.40 o 
   4   7   6        5.01       -3.22     29.46 o 
   5   7   6      514.72      510.51     40.50 o 
   6   7   6        4.03       16.16     40.20 o 
   7   7   6       83.46      -12.21     54.54 o 
  -8   8   6       24.45       -1.16     55.79 o 
  -7   8   6       86.29       57.01     59.00 o 
  -6   8   6       89.14       82.28     72.07 o 
  -5   8   6       18.94       12.02     64.49 o 
  -4   8   6        1.20       13.66     70.90 o 
  -3   8   6      446.11      476.50     65.19 o 
  -2   8   6      302.23      264.01     45.15 o 
  -1   8   6       29.92       41.34     42.76 o 
   0   8   6       62.92       60.51     41.53 o 
   1   8   6     1096.20     1021.43     38.53 o 
   2   8   6       21.31       20.66     36.46 o 
   3   8   6       27.83       13.34     27.03 o 
   4   8   6       58.13       35.70     30.26 o 
   5   8   6        0.65       13.67     30.03 o 
   6   8   6        0.05       41.25     55.18 o 
   7   8   6        3.73       28.89     53.60 o 
  -8   9   6       11.13       41.41     50.22 o 
  -7   9   6       70.68       18.84     74.77 o 
  -6   9   6       14.09       96.89     71.49 o 
  -5   9   6      143.48      160.58     66.89 o 
  -4   9   6      388.34      342.35     74.97 o 
  -3   9   6     1867.41     1996.88     53.44 o 
  -2   9   6       22.10        8.61     44.27 o 
  -1   9   6     2547.30     2403.11     58.29 o 
   0   9   6       44.95      112.56     69.16 o 
   1   9   6     2833.06     2802.29     90.60 o 
   2   9   6       29.34       59.85     37.64 o 
   3   9   6        0.09       -5.38     29.41 o 
   4   9   6        0.45      -24.50     28.93 o 
   5   9   6       17.28       36.40     40.58 o 
   6   9   6       38.05        7.83     54.28 o 
  -7  10   6       17.40       17.07     77.42 o 
  -6  10   6        0.16       25.45     69.72 o 
  -5  10   6       10.25       27.39     64.14 o 
  -4  10   6        0.12        7.45     73.67 o 
  -3  10   6     1761.58     1858.79     84.04 o 
  -2  10   6      249.46      294.47     49.10 o 
  -1  10   6     1513.26     1592.80     69.17 o 
   0  10   6       88.11      105.29     70.16 o 
   1  10   6     2658.31     2557.33     88.81 o 
   2  10   6        2.00      -11.29     66.67 o 
   3  10   6       36.50       82.73     67.43 o 
   4  10   6        0.03       26.26     37.92 o 
   5  10   6        0.01      -16.18     41.66 o 
   6  10   6       17.23      -58.71     58.71 o 
  -7  11   6      134.99      216.76     67.56 o 
  -6  11   6      133.70      143.24     76.93 o 
  -5  11   6      386.52      351.10     75.58 o 
  -4  11   6        0.70      -19.77     61.23 o 
  -3  11   6      606.98      509.30     48.51 o 
  -2  11   6        1.65       35.63     46.71 o 
  -1  11   6        9.11       32.27     49.00 o 
   0  11   6        0.02       -1.37     69.64 o 
   1  11   6      477.38      311.13     72.26 o 
   2  11   6       89.29      106.12     68.40 o 
   3  11   6      487.73      483.58     75.71 o 
   4  11   6       64.87       93.09     36.16 o 
   5  11   6        4.71      -40.46     40.46 o 
   6  11   6        3.94        3.94     58.87 o 
  -6  12   6        0.42      -27.48     69.04 o 
  -5  12   6      394.93      456.31     69.22 o 
  -4  12   6       94.73       41.95     71.20 o 
  -3  12   6      520.91      442.20     50.84 o 
  -2  12   6       39.55       84.24     48.16 o 
  -1  12   6        1.33        3.75     47.48 o 
   0  12   6       18.59       13.63     69.36 o 
   1  12   6        2.20      -14.36     72.77 o 
   2  12   6       34.30       38.59     73.69 o 
   3  12   6      336.91      392.87     81.84 o 
   4  12   6        1.93      -12.00     41.84 o 
   5  12   6        0.69      -40.79     40.79 o 
  -6  13   6        0.23      -48.69     63.13 o 
  -5  13   6        6.03       25.95     63.40 o 
  -4  13   6        0.27      -51.74     65.03 o 
  -3  13   6       31.59      106.78     46.86 o 
  -2  13   6       27.53      111.61     66.05 o 
  -1  13   6        4.74       17.38     47.26 o 
   0  13   6        1.52       -0.33     76.00 o 
   1  13   6        0.69       -5.28     77.74 o 
   2  13   6        0.04      -26.35     65.79 o 
   3  13   6       11.51       27.57     77.72 o 
   4  13   6       81.99       99.77    109.33 o 
  -5  14   6       90.91      -15.85     76.27 o 
  -4  14   6        2.29      -65.74     81.46 o 
  -3  14   6       73.70       36.54     81.84 o 
  -2  14   6       13.24       76.67     50.11 o 
  -1  14   6      145.63      134.04     47.98 o 
   0  14   6      205.87      209.11     81.09 o 
   1  14   6       21.27      -48.90     76.76 o 
   2  14   6       51.32       -4.60     70.99 o 
   3  14   6        0.42       51.02     73.29 o 
   4  14   6        0.50       -2.60    105.35 o 
  -4  15   6        6.64      -24.59     65.99 o 
  -3  15   6       21.43       13.03     87.55 o 
  -2  15   6        6.37       94.87     52.07 o 
  -1  15   6       18.73        9.29     51.85 o 
   0  15   6        3.89      -63.19     83.63 o 
   1  15   6       15.06      -25.82     83.61 o 
   2  15   6      104.84      105.15     70.74 o 
   3  15   6        0.10       24.13     79.58 o 
  -2  16   6       64.75      226.60     76.15 o 
  -1  16   6       41.70       38.76     60.50 o 
   0  16   6       13.51       -5.42     80.46 o 
   1  16   6       33.66      -26.58     86.52 o 
  -2 -16   7      124.39       92.57     80.15 o 
  -1 -16   7       11.96      104.35     81.50 o 
   0 -16   7       67.01      168.31     94.31 o 
   1 -16   7      110.41      134.64     52.99 o 
  -4 -15   7       30.13      -24.69     79.06 o 
  -3 -15   7        3.30       69.40     82.58 o 
  -2 -15   7        0.84       98.98     79.35 o 
  -1 -15   7       28.66       93.00     70.82 o 
   0 -15   7        6.48      108.66     51.99 o 
   1 -15   7       44.34      204.17     52.68 o 
   2 -15   7      148.55      246.11     78.42 o 
   3 -15   7       68.31      107.37     78.35 o 
  -4 -14   7       61.18       68.50     91.35 o 
  -3 -14   7      260.70      352.65     82.80 o 
  -2 -14   7      169.56      223.77     86.27 o 
  -1 -14   7      238.14      226.60     73.48 o 
   0 -14   7      193.26      156.79     62.69 o 
   1 -14   7        3.72      -28.41     49.98 o 
   2 -14   7       28.66       37.97     78.73 o 
   3 -14   7       15.90      114.04     89.00 o 
   4 -14   7      246.82      330.82     97.93 o 
  -5 -13   7        1.87       70.18     78.00 o 
  -4 -13   7      274.84      282.86     72.31 o 
  -3 -13   7        0.42      -49.27     83.38 o 
  -2 -13   7      521.95      415.56     85.69 o 
  -1 -13   7       65.64       79.36     74.78 o 
   0 -13   7       23.16      -11.76     61.39 o 
   1 -13   7        2.59       29.54     47.36 o 
   2 -13   7       23.29        9.96     47.25 o 
   3 -13   7      128.44      211.39     77.28 o 
   4 -13   7       17.27       38.89     85.83 o 
  -6 -12   7        0.11      -27.44     44.10 o 
  -5 -12   7        6.71       79.47     79.38 o 
  -4 -12   7      690.30      687.19     86.05 o 
  -3 -12   7       53.53      -13.17     81.31 o 
  -2 -12   7       95.04       95.50     76.90 o 
  -1 -12   7      242.26      255.44     51.34 o 
   0 -12   7      158.21      160.80     52.72 o 
   1 -12   7      530.60      496.52     53.81 o 
   2 -12   7       46.63       19.09     52.81 o 
   3 -12   7      300.03      221.18     80.24 o 
   4 -12   7       74.57      135.79     69.09 o 
   5 -12   7       24.71       67.90     86.58 o 
  -7 -11   7       50.83       19.19     53.48 o 
  -6 -11   7       89.79       90.49     55.03 o 
  -5 -11   7      250.65      276.44     71.67 o 
  -4 -11   7       28.28      -78.11     78.27 o 
  -3 -11   7      467.35      477.42     83.96 o 
  -2 -11   7      871.63      812.64     82.00 o 
  -1 -11   7       52.92       37.43     46.00 o 
   0 -11   7       12.76      -18.08     47.54 o 
   1 -11   7        8.33        8.85     48.26 o 
   2 -11   7       30.05       28.30     51.30 o 
   3 -11   7      257.14      214.97     70.20 o 
   4 -11   7       54.95       93.29     76.26 o 
   5 -11   7      181.36      214.88     83.72 o 
   6 -11   7        3.01       13.15     72.30 o 
  -7 -10   7       13.28      -22.05     61.43 o 
  -6 -10   7       52.58       35.03     55.75 o 
  -5 -10   7       97.55       50.19     75.32 o 
  -4 -10   7       29.62      -11.98     75.23 o 
  -3 -10   7      473.86      476.44     74.13 o 
  -2 -10   7      681.26      687.46     46.44 o 
  -1 -10   7      851.52      842.89     50.96 o 
   0 -10   7      493.04      446.78     49.42 o 
   1 -10   7      116.67      111.60     48.19 o 
   2 -10   7       46.80       69.72     51.19 o 
   3 -10   7       31.42      -12.16     77.42 o 
   4 -10   7        0.75      -17.53     81.35 o 
   5 -10   7        3.92       41.36     75.61 o 
   6 -10   7       29.24       58.25     83.75 o 
  -7  -9   7       52.87       51.83     54.83 o 
  -6  -9   7       23.39       17.59     42.52 o 
  -5  -9   7       39.79       47.30     48.67 o 
  -4  -9   7        0.23      -26.68     67.12 o 
  -3  -9   7      163.95      105.42     79.54 o 
  -2  -9   7       82.50      115.43     44.44 o 
  -1  -9   7        0.11      -28.04     47.60 o 
   0  -9   7        2.30       -4.04     47.48 o 
   1  -9   7       87.18       71.02     50.85 o 
   2  -9   7      311.96      252.82     49.27 o 
   3  -9   7       42.02        5.75     46.08 o 
   4  -9   7       12.42      -15.53     74.57 o 
   5  -9   7        0.85        5.67     66.41 o 
   6  -9   7        2.56       -9.62     79.22 o 
  -8  -8   7        5.63       -4.74     48.03 o 
  -7  -8   7      110.96      153.72     41.88 o 
  -6  -8   7      103.86      125.52     39.48 o 
  -5  -8   7        2.51      -11.58     32.51 o 
  -4  -8   7       68.83       45.37     51.65 o 
  -3  -8   7       80.28       85.92     35.14 o 
  -2  -8   7      320.48      310.75     43.48 o 
  -1  -8   7      158.77      144.24     46.90 o 
   0  -8   7      149.64      113.70     63.80 o 
   1  -8   7      345.71      323.39     68.93 o 
   2  -8   7     2073.88     2039.43     86.85 o 
   3  -8   7       18.53       45.78     44.42 o 
   4  -8   7        0.88      -14.65     65.34 o 
   5  -8   7      164.68      119.96     39.36 o 
   6  -8   7       58.45       65.18     90.83 o 
   7  -8   7        9.76      -38.72     55.26 o 
  -8  -7   7        9.20       33.21     60.92 o 
  -7  -7   7      149.45      147.43     57.68 o 
  -6  -7   7        7.17      -15.50     41.41 o 
  -5  -7   7      592.25      589.74     35.00 o 
  -4  -7   7       27.53       30.68     46.08 o 
  -3  -7   7      257.31      253.41     35.19 o 
  -2  -7   7       41.12       15.68     37.64 o 
  -1  -7   7      151.51      172.97     52.69 o 
   0  -7   7       38.57       35.16     57.99 o 
   1  -7   7      451.81      440.60     66.17 o 
   2  -7   7      313.75      299.59     67.24 o 
   3  -7   7       40.24       15.85     32.79 o 
   4  -7   7      134.69      139.58     40.36 o 
   5  -7   7       15.91      -20.87     40.08 o 
   6  -7   7      148.78      225.17     81.44 o 
   7  -7   7       16.72      -34.50     73.24 o 
  -8  -6   7       39.89      133.71     59.89 o 
  -7  -6   7       12.19       13.53     42.41 o 
  -6  -6   7        5.80       33.93     34.84 o 
  -5  -6   7       60.00       82.76     32.70 o 
  -4  -6   7      458.98      406.35     46.72 o 
  -3  -6   7      461.79      473.32     43.09 o 
  -2  -6   7      906.86      956.72     41.34 o 
  -1  -6   7      145.77      121.30     36.86 o 
   0  -6   7     5707.62     5861.03     92.79 o 
   1  -6   7       12.14       54.72     61.62 o 
   2  -6   7      269.43      286.49     67.26 o 
   3  -6   7        0.08       11.38     36.40 o 
   4  -6   7      220.92      227.06     30.50 o 
   5  -6   7       14.44       17.72     31.15 o 
   6  -6   7      203.19      201.83     48.82 o 
   7  -6   7        2.67       32.15     71.60 o 
  -8  -5   7       72.90       -9.47     44.14 o 
  -7  -5   7      104.10      139.36     38.81 o 
  -6  -5   7       86.61       59.49     36.39 o 
  -5  -5   7        0.08       -9.66     30.85 o 
  -4  -5   7      416.59      384.43     26.76 o 
  -3  -5   7      743.43      792.46     37.79 o 
  -2  -5   7      990.66     1012.39     37.95 o 
  -1  -5   7      462.03      460.80     36.04 o 
   0  -5   7        0.12      -28.02     52.35 o 
   1  -5   7      784.38      846.63     61.35 o 
   2  -5   7      289.04      368.84     65.57 o 
   3  -5   7       98.59      108.64     36.80 o 
   4  -5   7      266.37      272.38     31.62 o 
   5  -5   7        4.18      -11.82     29.91 o 
   6  -5   7        7.76       14.25     28.34 o 
   7  -5   7       12.69       55.45     70.90 o 
  -9  -4   7       39.41      -83.23     83.23 o 
  -8  -4   7        3.02      -19.14     42.38 o 
  -7  -4   7       66.72       72.58     37.52 o 
  -6  -4   7      161.71      137.56     36.65 o 
  -5  -4   7       46.49       38.61     29.50 o 
  -4  -4   7      142.64      153.43     26.58 o 
  -3  -4   7      266.05      264.25     33.10 o 
  -2  -4   7     1122.32     1156.97     38.04 o 
  -1  -4   7        5.02       10.92     28.25 o 
   0  -4   7    14673.14    15327.17    233.58 o 
   1  -4   7        1.46       13.76     48.55 o 
   2  -4   7     7781.94     8112.32    106.40 o 
   3  -4   7      128.00      175.19     57.80 o 
   4  -4   7       34.74       31.31     29.77 o 
   5  -4   7       97.38       92.17     32.50 o 
   6  -4   7       50.56       54.40     43.67 o 
   7  -4   7       24.15       74.44     40.12 o 
  -9  -3   7        4.69       86.15     83.63 o 
  -8  -3   7       87.06       60.07     36.28 o 
  -7  -3   7        1.69      -20.25     38.14 o 
  -6  -3   7      658.95      649.36     38.17 o 
  -5  -3   7      271.48      317.67     26.24 o 
  -4  -3   7      457.07      450.06     25.30 o 
  -3  -3   7        5.61       -7.26     19.86 o 
  -2  -3   7       30.06       36.80     30.42 o 
  -1  -3   7        8.41       24.52     26.52 o 
   0  -3   7       20.45        8.77     25.13 o 
   1  -3   7     1725.39     1780.69     58.27 o 
   2  -3   7      305.05      333.52     55.46 o 
   3  -3   7      358.61      354.21     61.63 o 
   4  -3   7     1166.83     1201.28     46.59 o 
   5  -3   7      129.72      145.25     32.24 o 
   6  -3   7      328.92      336.57     51.88 o 
   7  -3   7      105.93      145.23     46.17 o 
   8  -3   7       51.40      -61.32     61.32 o 
  -9  -2   7       38.91       -8.91     76.14 o 
  -8  -2   7       40.02       32.97     34.26 o 
  -7  -2   7       35.82       36.31     29.82 o 
  -6  -2   7        9.24       -2.54     28.55 o 
  -5  -2   7       41.29       42.33     22.71 o 
  -4  -2   7       11.90       19.00     22.37 o 
  -3  -2   7      314.02      326.69     19.15 o 
  -2  -2   7    10839.00    10536.47    164.82 o 
  -1  -2   7       36.75       13.67     25.03 o 
   0  -2   7    10868.20    10934.22     61.73 o 
   1  -2   7      156.39      165.39     21.18 o 
   2  -2   7      193.78      172.03     46.83 o 
   3  -2   7      245.70      216.05     50.60 o 
   4  -2   7      668.90      635.73     41.19 o 
   5  -2   7        1.06       -6.58     36.00 o 
   6  -2   7       32.82       47.25     55.40 o 
   7  -2   7       28.20       69.03     60.32 o 
   8  -2   7        6.01      -61.58     61.58 o 
  -9  -1   7        4.01      -22.96     66.08 o 
  -8  -1   7      185.45      239.05     47.58 o 
  -7  -1   7      127.75      185.55     39.27 o 
  -6  -1   7        3.14        2.12     28.91 o 
  -5  -1   7      215.20      210.51     31.68 o 
  -4  -1   7     3910.44     3830.72     44.18 o 
  -3  -1   7        9.96       25.72     16.23 o 
  -2  -1   7       20.97       36.27      9.24 o 
  -1  -1   7     1581.25     1602.69     34.35 o 
   0  -1   7        7.56       -1.07     21.71 o 
   1  -1   7     1778.45     1780.48     47.55 o 
   2  -1   7      363.41      360.56     44.15 o 
   3  -1   7       30.43       84.61     48.80 o 
   4  -1   7     1076.85      990.50     42.80 o 
   5  -1   7      295.27      321.27     53.47 o 
   6  -1   7      112.38      129.27     57.96 o 
   7  -1   7        0.45        1.89     58.05 o 
   8  -1   7        0.25      -47.15     60.95 o 
  -9   0   7        7.85       84.07     54.48 o 
  -8   0   7      132.96       18.93     47.20 o 
  -7   0   7        5.83       34.72     45.63 o 
  -6   0   7       94.92      102.87     29.97 o 
  -5   0   7        3.49       13.14     31.08 o 
  -4   0   7      715.33      698.76     28.82 o 
  -3   0   7       89.04       55.92     30.12 o 
  -2   0   7      301.23      283.05     42.95 o 
  -1   0   7        0.37       13.22     24.73 o 
   0   0   7     1802.46     1746.83     53.07 o 
   1   0   7      345.91      325.82     17.75 o 
   2   0   7     2509.30     2564.00     57.79 o 
   3   0   7      207.78      214.66     35.64 o 
   4   0   7      235.36      246.86     36.16 o 
   5   0   7     1164.77     1141.15     63.24 o 
   6   0   7       19.95       75.66     61.38 o 
   7   0   7        1.22      -24.89     51.82 o 
   8   0   7        5.77       38.36     66.83 o 
  -9   1   7        0.26      -18.03     53.69 o 
  -8   1   7      130.22      175.72     52.33 o 
  -7   1   7        5.11        2.25     46.97 o 
  -6   1   7     1903.26     1974.36     79.58 o 
  -5   1   7        8.10      -12.21     62.76 o 
  -4   1   7     1374.80     1402.98     72.67 o 
  -3   1   7       31.75       64.76     45.39 o 
  -2   1   7       46.54      100.66     46.65 o 
  -1   1   7      506.49      472.69     22.87 o 
   0   1   7        2.33        7.54     19.29 o 
   1   1   7       23.95       17.72     15.46 o 
   2   1   7        5.32       10.94     18.47 o 
   3   1   7     2025.72     2010.06     28.47 o 
   4   1   7     1227.92     1259.93     34.58 o 
   5   1   7      882.69      761.28     61.71 o 
   6   1   7       69.94       86.23     57.47 o 
   7   1   7       69.00       31.21     65.20 o 
   8   1   7       19.21      148.25     70.15 o 
  -9   2   7       16.63       19.02     69.31 o 
  -8   2   7        9.53      -10.02     48.42 o 
  -7   2   7       67.06       92.59     46.29 o 
  -6   2   7        0.08      -59.55     69.41 o 
  -5   2   7       85.19       59.11     63.28 o 
  -4   2   7        3.59        1.83     64.82 o 
  -3   2   7      462.64      433.84     57.78 o 
  -2   2   7     3102.61     3108.02     50.55 o 
  -1   2   7       14.06       16.12     26.02 o 
   0   2   7      212.56      248.35     20.18 o 
   1   2   7      548.19      550.13     14.55 o 
   2   2   7      697.96      685.97     20.49 o 
   3   2   7     1831.98     1871.21     27.55 o 
   4   2   7        7.18        4.94     27.27 o 
   5   2   7      409.85      448.02     38.29 o 
   6   2   7        9.27        6.76     34.74 o 
   7   2   7      424.43      380.00     64.72 o 
   8   2   7        0.42       35.32     54.58 o 
  -9   3   7       24.63       91.57     59.84 o 
  -8   3   7      223.21      227.18     57.35 o 
  -7   3   7       75.42       75.56     54.64 o 
  -6   3   7       24.61        4.96     62.00 o 
  -5   3   7      166.68      205.06     65.21 o 
  -4   3   7     1075.08     1091.88     71.57 o 
  -3   3   7     1853.11     1868.38     40.08 o 
  -2   3   7      877.95      991.58     34.24 o 
  -1   3   7      923.93      999.97     59.94 o 
   0   3   7       33.51       34.13     11.61 o 
   1   3   7      624.21      571.94     15.77 o 
   2   3   7      537.90      561.64     20.40 o 
   3   3   7      170.48      167.22     21.00 o 
   4   3   7      126.17      135.92     26.85 o 
   5   3   7      210.69      228.74     36.17 o 
   6   3   7        4.44        1.79     33.28 o 
   7   3   7      577.29      601.75     42.62 o 
  -9   4   7        6.35       94.53     60.30 o 
  -8   4   7       86.08      -10.17     48.34 o 
  -7   4   7       24.35      102.32     54.40 o 
  -6   4   7        2.34        7.09     61.62 o 
  -5   4   7       99.05       84.46     68.19 o 
  -4   4   7      139.81      158.90     32.65 o 
  -3   4   7       23.37       28.02     30.01 o 
  -2   4   7      861.64      902.76     36.45 o 
  -1   4   7      263.42      257.41     31.69 o 
   0   4   7      837.98      884.99     32.20 o 
   1   4   7      942.74      900.28     17.18 o 
   2   4   7       49.53       47.45     18.83 o 
   3   4   7      992.26      952.00     30.10 o 
   4   4   7       32.26       18.89     26.64 o 
   5   4   7       31.33       39.74     36.23 o 
   6   4   7       38.18       15.73     40.31 o 
   7   4   7       26.84       48.43     61.35 o 
  -9   5   7        2.02       44.49    130.96 o 
  -8   5   7       14.09      -22.14     57.51 o 
  -7   5   7       72.66       49.23     64.02 o 
  -6   5   7      578.59      597.33     75.45 o 
  -5   5   7       68.04       84.62     69.13 o 
  -4   5   7      203.78      193.42     33.07 o 
  -3   5   7      274.94      316.57     35.11 o 
  -2   5   7       41.72       26.39     32.54 o 
  -1   5   7      442.90      506.76     36.21 o 
   0   5   7        9.49        9.10     30.74 o 
   1   5   7     1511.29     1633.20     23.74 o 
   2   5   7       14.31       17.93     19.81 o 
   3   5   7      992.83      958.06     30.70 o 
   4   5   7       79.88      100.63     29.14 o 
   5   5   7      323.12      278.73     37.41 o 
   6   5   7       22.86       35.82     39.79 o 
   7   5   7      218.92      232.75     40.71 o 
  -8   6   7        1.88      -16.91     59.29 o 
  -7   6   7       27.38       -7.71     70.82 o 
  -6   6   7       68.82      120.25     61.38 o 
  -5   6   7       99.22      139.40     66.51 o 
  -4   6   7      119.37      149.27     34.66 o 
  -3   6   7      188.66      169.35     36.27 o 
  -2   6   7      106.95      105.70     38.47 o 
  -1   6   7      271.12      293.57     36.88 o 
   0   6   7      505.09      540.54     25.49 o 
   1   6   7      120.41      146.31     26.33 o 
   2   6   7        6.94       11.41     23.81 o 
   3   6   7     1181.16     1172.50     32.62 o 
   4   6   7       16.06        1.27     29.72 o 
   5   6   7       48.77       35.94     35.77 o 
   6   6   7        8.69      -22.93     62.14 o 
   7   6   7      239.82      247.36     37.83 o 
  -8   7   7        0.99       39.49     52.50 o 
  -7   7   7        4.34       10.04     64.69 o 
  -6   7   7        0.30       -0.77     59.77 o 
  -5   7   7      168.71      172.67     62.95 o 
  -4   7   7      122.53      151.57     66.10 o 
  -3   7   7     2002.50     1976.42     48.19 o 
  -2   7   7      137.31      127.00     40.71 o 
  -1   7   7      221.06      274.11     41.69 o 
   0   7   7       11.66        8.93     23.92 o 
   1   7   7       11.82        5.83     27.36 o 
   2   7   7      388.62      376.12     27.85 o 
   3   7   7      736.02      716.61     30.81 o 
   4   7   7       17.67        1.84     28.42 o 
   5   7   7        0.47       24.51     38.14 o 
   6   7   7       51.03       88.73     42.08 o 
   7   7   7        2.65      -45.41     58.49 o 
  -8   8   7       15.00        6.74     59.14 o 
  -7   8   7       11.24       59.19     76.97 o 
  -6   8   7        0.84      -34.27     71.85 o 
  -5   8   7       16.52       41.80     69.15 o 
  -4   8   7       35.81        2.56     69.85 o 
  -3   8   7        0.19      -12.71     41.10 o 
  -2   8   7      321.01      327.71     71.62 o 
  -1   8   7     4278.66     4131.82     64.45 o 
   0   8   7       17.69       62.74     41.54 o 
   1   8   7     4751.27     4279.72    123.24 o 
   2   8   7        4.00       10.15     39.16 o 
   3   8   7      516.53      444.27     29.82 o 
   4   8   7        0.12       30.13     30.12 o 
   5   8   7        9.00       21.33     31.22 o 
   6   8   7       26.84       44.86     34.88 o 
  -7   9   7       19.63       28.11     62.90 o 
  -6   9   7        6.26       79.46     61.63 o 
  -5   9   7      279.73      273.97     64.57 o 
  -4   9   7       13.10       20.40     64.06 o 
  -3   9   7      123.74      122.58     41.66 o 
  -2   9   7       37.07       35.33     42.37 o 
  -1   9   7       31.52       78.09     44.70 o 
   0   9   7      243.29      208.47     47.26 o 
   1   9   7     2438.44     2404.84     87.10 o 
   2   9   7        2.89       -7.38     37.30 o 
   3   9   7      190.19      170.68     27.73 o 
   4   9   7      157.45      164.70     28.95 o 
   5   9   7        2.96       -8.08     29.44 o 
   6   9   7       34.48       61.60     54.99 o 
  -7  10   7        1.76      -67.09     67.09 o 
  -6  10   7        3.58        8.60     60.12 o 
  -5  10   7        3.46        6.35     59.97 o 
  -4  10   7       23.17       40.50     63.98 o 
  -3  10   7       98.03       91.70     42.59 o 
  -2  10   7       84.01       78.19     46.05 o 
  -1  10   7     1733.72     1727.30     58.62 o 
   0  10   7       74.83      119.16     42.81 o 
   1  10   7      258.61      224.06     69.79 o 
   2  10   7      177.65       75.58     71.29 o 
   3  10   7       54.25       47.68     37.92 o 
   4  10   7        0.84      -14.76     32.25 o 
   5  10   7        8.73       90.30     36.45 o 
   6  10   7       11.39       17.76     56.08 o 
  -7  11   7        1.78        9.74     83.47 o 
  -6  11   7       14.02       42.37     75.66 o 
  -5  11   7      118.74      152.78     78.55 o 
  -4  11   7        4.42      -47.58     80.47 o 
  -3  11   7       17.15      -14.35     42.98 o 
  -2  11   7      215.31      234.23     45.06 o 
  -1  11   7      478.00      452.73     95.88 o 
   0  11   7       42.71       17.87     44.25 o 
   1  11   7       18.18       68.89     73.31 o 
   2  11   7       19.77       26.92     72.39 o 
   3  11   7        5.66      -34.36     74.81 o 
   4  11   7       30.13       20.48     38.73 o 
   5  11   7        1.68       66.71     38.98 o 
  -6  12   7       11.74      -14.26     59.74 o 
  -5  12   7       95.45      135.47     67.44 o 
  -4  12   7        5.61      -50.30     77.39 o 
  -3  12   7        9.71        9.32     48.81 o 
  -2  12   7       68.17       66.36     44.90 o 
  -1  12   7       13.64       46.95     47.25 o 
   0  12   7      539.92      518.21     50.27 o 
   1  12   7        1.36       55.34     66.37 o 
   2  12   7       58.47       61.93     77.84 o 
   3  12   7       28.55       25.26     75.02 o 
   4  12   7       11.28        9.89     66.35 o 
   5  12   7        7.83        9.76     44.07 o 
  -5  13   7      172.07      205.98     66.12 o 
  -4  13   7       42.09      -39.79     79.11 o 
  -3  13   7       34.27      -12.80     47.92 o 
  -2  13   7       15.83       23.37     48.90 o 
  -1  13   7        3.05       60.75     53.13 o 
   0  13   7        2.03       84.67     61.49 o 
   1  13   7       77.66      183.19     81.71 o 
   2  13   7      185.65      220.90     69.21 o 
   3  13   7       79.66       81.14     76.02 o 
   4  13   7      168.09      145.44     65.73 o 
  -5  14   7        4.79       18.99     83.70 o 
  -4  14   7        0.39      -84.86     84.86 o 
  -3  14   7        0.19       28.31     82.81 o 
  -2  14   7      100.98      103.93     62.70 o 
  -1  14   7       11.23       16.45     47.55 o 
   0  14   7        7.85       -0.02     62.34 o 
   1  14   7       12.48       20.52     75.34 o 
   2  14   7       18.90       49.12     82.42 o 
   3  14   7        0.86       79.72     74.94 o 
  -4  15   7       61.99      -43.96     85.25 o 
  -3  15   7       28.15       -6.84     66.67 o 
  -2  15   7      114.63      181.33     53.10 o 
  -1  15   7       27.03       83.32     48.88 o 
   0  15   7        0.27       -4.76     52.73 o 
   1  15   7       93.05      162.08     76.80 o 
   2  15   7        2.61       63.16     88.34 o 
  -1  16   7        2.49       74.96     55.93 o 
   0  16   7      179.18      192.35    104.76 o 
  -3 -15   8       45.09      222.65     95.22 o 
  -2 -15   8        0.07       36.79     88.16 o 
  -1 -15   8       38.74      -30.44     89.90 o 
   0 -15   8        0.74      -49.96     49.96 o 
   1 -15   8      132.55      131.21     85.73 o 
   2 -15   8        4.29       64.93    102.13 o 
  -4 -14   8       28.55      141.90     74.04 o 
  -3 -14   8       46.60      -55.23     91.45 o 
  -2 -14   8       53.57       18.61     84.52 o 
  -1 -14   8       23.76      -14.83     87.00 o 
   0 -14   8        2.17      -35.31     46.26 o 
   1 -14   8      126.83       88.91     49.77 o 
   2 -14   8      320.14      333.13     50.66 o 
   3 -14   8       25.50      173.65     93.78 o 
  -5 -13   8      233.01      404.13     93.57 o 
  -4 -13   8       49.44       33.96     79.08 o 
  -3 -13   8      234.83      175.54     87.83 o 
  -2 -13   8        5.36      135.15     86.52 o 
  -1 -13   8       13.58       79.27     50.33 o 
   0 -13   8       37.76       37.88     55.45 o 
   1 -13   8        3.97       -4.23     55.43 o 
   2 -13   8        0.86       10.00     65.53 o 
   3 -13   8        0.12       45.95     68.82 o 
   4 -13   8      201.59      271.22     88.37 o 
  -6 -12   8       74.12      135.56    147.03 o 
  -5 -12   8        4.39        7.61     81.08 o 
  -4 -12   8       68.82       85.13     84.16 o 
  -3 -12   8      648.31      703.90     91.63 o 
  -2 -12   8       40.78       88.42     83.41 o 
  -1 -12   8      299.33      266.46     48.01 o 
   0 -12   8      828.09      905.75     54.27 o 
   1 -12   8       96.08       90.18     66.54 o 
   2 -12   8        2.81      -52.27     52.27 o 
   3 -12   8       41.33      -80.94     83.95 o 
   4 -12   8       56.03      104.02     70.49 o 
   5 -12   8        1.76       87.38     90.79 o 
  -6 -11   8        1.80        5.24     51.63 o 
  -5 -11   8      234.68      204.95     66.69 o 
  -4 -11   8      214.21      274.89     83.43 o 
  -3 -11   8        4.36       21.18     82.86 o 
  -2 -11   8      106.69      135.47     44.44 o 
  -1 -11   8        5.17       43.12     48.31 o 
   0 -11   8        5.49       30.32     46.17 o 
   1 -11   8        0.01       54.30     57.78 o 
   2 -11   8      323.13      329.34     54.83 o 
   3 -11   8       34.88      -61.84     73.23 o 
   4 -11   8      646.03      619.08     88.43 o 
   5 -11   8       25.82      126.33     90.09 o 
  -7 -10   8        2.37      -30.20     40.68 o 
  -6 -10   8       24.15        9.50     38.85 o 
  -5 -10   8        4.08       87.89     70.15 o 
  -4 -10   8       59.61       69.50     75.33 o 
  -3 -10   8       75.00      113.11     73.75 o 
  -2 -10   8       63.14       62.91     42.10 o 
  -1 -10   8        4.06        3.12     48.01 o 
   0 -10   8      793.54      870.40     60.84 o 
   1 -10   8       57.82       18.68     48.03 o 
   2 -10   8      490.54      516.63     68.22 o 
   3 -10   8        1.73        9.70     72.37 o 
   4 -10   8       10.93      -43.80     79.79 o 
   5 -10   8        0.39      -29.17     79.93 o 
   6 -10   8      115.94      187.71     89.66 o 
  -7  -9   8        0.42       21.25     56.24 o 
  -6  -9   8      328.29      345.86     47.03 o 
  -5  -9   8      222.77      266.71     48.32 o 
  -4  -9   8       15.53       28.59     46.92 o 
  -3  -9   8      422.91      389.23     81.33 o 
  -2  -9   8       65.55       64.93     43.07 o 
  -1  -9   8        7.94       35.55     47.04 o 
   0  -9   8        2.41       -3.44     47.02 o 
   1  -9   8       16.15       36.41     48.50 o 
   2  -9   8        4.03        4.85     44.44 o 
   3  -9   8       26.43       37.23     78.71 o 
   4  -9   8      524.62      557.48     73.50 o 
   5  -9   8        8.82       -1.16     77.83 o 
   6  -9   8      302.94      444.62     89.99 o 
  -8  -8   8       10.72       14.56     82.08 o 
  -7  -8   8        9.33       30.03     47.01 o 
  -6  -8   8      136.74      152.28     43.11 o 
  -5  -8   8        0.29      -24.47     33.78 o 
  -4  -8   8       14.78      -17.74     51.64 o 
  -3  -8   8       18.55       27.43     37.22 o 
  -2  -8   8     3633.59     3635.01     65.30 o 
  -1  -8   8      222.53      195.26     56.98 o 
   0  -8   8      771.45      844.87     69.31 o 
   1  -8   8       14.64      -23.25     66.68 o 
   2  -8   8      302.78      301.32     69.83 o 
   3  -8   8       46.19       14.38     70.94 o 
   4  -8   8        0.13       18.71     75.06 o 
   5  -8   8        0.01      -44.96     73.34 o 
   6  -8   8        3.09      102.84     64.67 o 
  -8  -7   8        9.46       27.63     87.09 o 
  -7  -7   8      114.24      143.51     77.91 o 
  -6  -7   8       16.54       39.73     40.94 o 
  -5  -7   8       69.19       95.45     33.81 o 
  -4  -7   8     1567.51     1435.54     65.98 o 
  -3  -7   8        1.47        0.72     39.75 o 
  -2  -7   8      812.30      803.81     59.19 o 
  -1  -7   8      133.23      159.02     56.30 o 
   0  -7   8        0.59      -64.01     64.01 o 
   1  -7   8      103.06      198.15     68.82 o 
   2  -7   8     1277.04     1208.04     81.05 o 
   3  -7   8        0.55       10.51     65.78 o 
   4  -7   8       25.68       59.81     72.16 o 
   5  -7   8        3.80       -1.59     28.13 o 
   6  -7   8      238.58      251.57     49.05 o 
   7  -7   8       57.48      183.00     75.77 o 
  -8  -6   8       39.31      102.18     85.83 o 
  -7  -6   8        8.16       58.03     77.96 o 
  -6  -6   8      123.88      128.88     41.10 o 
  -5  -6   8       85.12       56.79     31.10 o 
  -4  -6   8     1419.16     1377.46     81.52 o 
  -3  -6   8      382.19      350.90     39.14 o 
  -2  -6   8      527.23      561.74     40.12 o 
  -1  -6   8       11.17       -0.12     37.79 o 
   0  -6   8     1649.65     1677.73     73.08 o 
   1  -6   8      695.53      740.67     70.24 o 
   2  -6   8     1313.56     1365.73     76.00 o 
   3  -6   8      281.67      299.64     67.70 o 
   4  -6   8       14.25       -0.48     64.52 o 
   5  -6   8      251.83      235.14     32.88 o 
   6  -6   8        1.37       36.07     32.34 o 
   7  -6   8       25.87       72.18     72.01 o 
  -8  -5   8      202.59      194.31     83.59 o 
  -7  -5   8        8.49      -29.33     75.09 o 
  -6  -5   8      312.33      333.38     70.77 o 
  -5  -5   8       94.94      103.46     29.47 o 
  -4  -5   8       64.89       49.67     26.20 o 
  -3  -5   8      205.01      191.13     38.43 o 
  -2  -5   8      281.03      349.98     37.34 o 
  -1  -5   8       51.87       63.96     35.45 o 
   0  -5   8       81.88       76.01     56.98 o 
   1  -5   8       14.26       -0.14     58.60 o 
   2  -5   8      218.03      224.20     65.27 o 
   3  -5   8      564.20      545.51     67.59 o 
   4  -5   8     2662.50     2535.31     59.55 o 
   5  -5   8       48.82       31.45     39.41 o 
   6  -5   8      139.48      148.62     53.48 o 
   7  -5   8       26.09       61.58     54.39 o 
  -8  -4   8      114.82      109.80     78.04 o 
  -7  -4   8       22.65       41.90     68.93 o 
  -6  -4   8        3.30        7.02     66.12 o 
  -5  -4   8       10.11        6.74     28.87 o 
  -4  -4   8       93.20      117.03     25.02 o 
  -3  -4   8       29.28        9.13     38.22 o 
  -2  -4   8     9625.07     9591.87    152.59 o 
  -1  -4   8      343.09      362.19     33.47 o 
   0  -4   8      341.82      329.92     70.65 o 
   1  -4   8      274.58      321.64     60.73 o 
   2  -4   8       19.07        0.56     62.49 o 
   3  -4   8      980.84     1018.85     72.97 o 
   4  -4   8       89.39       88.31     40.57 o 
   5  -4   8       34.98       38.27     37.43 o 
   6  -4   8        0.53       15.79     49.46 o 
   7  -4   8       79.40       84.30     50.53 o 
  -9  -3   8       27.54       98.58     64.64 o 
  -8  -3   8        2.41       28.38     74.58 o 
  -7  -3   8        1.49      -36.45     62.50 o 
  -6  -3   8        6.22       -4.37     69.80 o 
  -5  -3   8       11.61        7.44     36.88 o 
  -4  -3   8       21.13       37.86     38.10 o 
  -3  -3   8       49.73       26.86     18.58 o 
  -2  -3   8      384.12      407.57     34.59 o 
  -1  -3   8     1561.63     1573.18     78.04 o 
   0  -3   8      110.12      117.09     28.03 o 
   1  -3   8      684.99      712.99     59.99 o 
   2  -3   8     2137.92     2140.47     76.09 o 
   3  -3   8      441.51      480.33     62.91 o 
   4  -3   8       76.61       68.93     37.22 o 
   5  -3   8       71.51       77.02     34.88 o 
   6  -3   8        0.29        2.63     54.30 o 
   7  -3   8       17.79      163.06     57.78 o 
  -9  -2   8        9.91      -72.27     84.92 o 
  -8  -2   8        3.13      -34.86     72.67 o 
  -7  -2   8       24.33       44.54     72.10 o 
  -6  -2   8       73.28       80.00     64.13 o 
  -5  -2   8       22.04       11.70     36.28 o 
  -4  -2   8      575.13      532.71     39.70 o 
  -3  -2   8      374.62      355.48     35.51 o 
  -2  -2   8      578.96      558.57     42.08 o 
  -1  -2   8        2.81       -8.24     28.20 o 
   0  -2   8     1656.82     1597.50     34.97 o 
   1  -2   8     1497.37     1451.19     37.89 o 
   2  -2   8        4.02       24.31     52.52 o 
   3  -2   8       83.65       61.69     53.77 o 
   4  -2   8        4.77       16.65     37.51 o 
   5  -2   8       86.49       57.65     57.25 o 
   6  -2   8       30.66        7.35     59.19 o 
   7  -2   8        0.01       72.67     56.52 o 
  -9  -1   8        6.64       16.77     83.13 o 
  -8  -1   8      200.75      253.12     73.70 o 
  -7  -1   8        2.15       20.89     44.54 o 
  -6  -1   8       68.36      110.08     43.89 o 
  -5  -1   8        7.32      -14.87     65.64 o 
  -4  -1   8      991.79      987.59     70.67 o 
  -3  -1   8      194.82      180.45     34.54 o 
  -2  -1   8      302.25      320.57     32.75 o 
  -1  -1   8       10.47       -4.09     27.57 o 
   0  -1   8        0.68        1.24     23.09 o 
   1  -1   8     1416.08     1400.38     59.89 o 
   2  -1   8      441.57      447.66     53.09 o 
   3  -1   8     4060.16     3905.33     80.75 o 
   4  -1   8        0.52       19.12     36.88 o 
   5  -1   8       98.33      141.18     58.50 o 
   6  -1   8        0.06      -27.57     48.47 o 
   7  -1   8       17.11       68.83     49.21 o 
  -9   0   8       56.01       76.39     47.53 o 
  -8   0   8       83.11      123.24     60.53 o 
  -7   0   8       70.58       62.98     43.68 o 
  -6   0   8        2.69       41.36     68.23 o 
  -5   0   8      225.67      253.13     64.68 o 
  -4   0   8      884.39      953.57     72.15 o 
  -3   0   8      550.24      580.57     59.81 o 
  -2   0   8     2172.86     2147.11     43.13 o 
  -1   0   8      700.69      649.55     31.12 o 
   0   0   8     2270.52     2326.86     35.39 o 
   1   0   8       15.12       25.80     45.61 o 
   2   0   8        1.58      -13.95     45.77 o 
   3   0   8      840.53      855.56     62.39 o 
   4   0   8      141.13      138.44     36.22 o 
   5   0   8      616.71      610.19     63.07 o 
   6   0   8       31.96       49.58     63.24 o 
   7   0   8        0.48       -9.23     64.52 o 
  -9   1   8       24.93      -52.59     73.25 o 
  -8   1   8       76.68      145.77     45.79 o 
  -7   1   8        2.16       56.30     50.17 o 
  -6   1   8       85.65      114.52     65.25 o 
  -5   1   8      286.90      276.89     65.44 o 
  -4   1   8      209.30      201.80     63.62 o 
  -3   1   8      158.98      103.52     49.98 o 
  -2   1   8       19.35       -6.79     40.55 o 
  -1   1   8      180.64      160.86     28.15 o 
   0   1   8       12.72       -4.51     21.51 o 
   1   1   8      480.43      529.27     34.01 o 
   2   1   8        2.12       11.09     32.98 o 
   3   1   8      233.06      237.61     29.92 o 
   4   1   8        0.66       17.79     60.32 o 
   5   1   8      161.78      196.56     62.48 o 
   6   1   8      193.14      237.31     66.69 o 
   7   1   8      109.69       96.73     60.72 o 
  -9   2   8        0.03       46.69     53.18 o 
  -8   2   8       36.49       44.27     54.05 o 
  -7   2   8       48.66       41.65     48.81 o 
  -6   2   8        0.90      -69.94     70.64 o 
  -5   2   8      143.90       83.50     68.99 o 
  -4   2   8        9.78       17.43     67.67 o 
  -3   2   8      280.95      297.90     56.24 o 
  -2   2   8      984.12      916.59     36.15 o 
  -1   2   8      228.34      212.36     30.95 o 
   0   2   8       69.27       80.91     22.31 o 
   1   2   8      343.44      296.50     32.70 o 
   2   2   8       17.90       10.04     20.74 o 
   3   2   8       32.46       33.65     21.52 o 
   4   2   8       41.67       63.03     26.83 o 
   5   2   8        5.45       16.38     33.28 o 
   6   2   8       17.48       48.43     61.72 o 
   7   2   8       74.59       20.29     69.38 o 
  -9   3   8       26.41      161.05     52.85 o 
  -8   3   8        6.44       19.72     48.66 o 
  -7   3   8       49.04      -62.48     62.48 o 
  -6   3   8        2.41      -29.01     69.62 o 
  -5   3   8      854.64      832.83     77.17 o 
  -4   3   8      286.24      314.10     70.65 o 
  -3   3   8       11.04       -4.01     33.00 o 
  -2   3   8      914.42      948.01     43.52 o 
  -1   3   8      563.92      508.82     32.63 o 
   0   3   8        9.11       11.21     22.91 o 
   1   3   8      187.65      165.57     34.04 o 
   2   3   8        5.22       -9.15     19.47 o 
   3   3   8      340.52      359.65     28.07 o 
   4   3   8      296.75      292.72     28.86 o 
   5   3   8      376.30      392.29     45.91 o 
   6   3   8      116.82      137.71     40.11 o 
   7   3   8       20.71      -14.51     63.64 o 
  -9   4   8        1.45       74.74     65.35 o 
  -8   4   8       56.92       53.29     76.16 o 
  -7   4   8       63.72       66.39     77.81 o 
  -6   4   8        2.08      -54.35     74.36 o 
  -5   4   8        0.06        5.50     69.19 o 
  -4   4   8        0.50        2.06     34.78 o 
  -3   4   8       95.83       61.30     34.25 o 
  -2   4   8      215.08      203.54     35.15 o 
  -1   4   8      271.23      222.45     34.21 o 
   0   4   8      581.67      536.96     33.68 o 
   1   4   8      185.27      135.22     33.49 o 
   2   4   8        2.49        1.57     27.62 o 
   3   4   8       20.27        3.50     25.95 o 
   4   4   8       24.44       -2.16     27.27 o 
   5   4   8      161.36      185.32     36.87 o 
   6   4   8       12.80      -38.07     38.07 o 
   7   4   8       17.33       30.38     37.22 o 
  -8   5   8        0.45        0.60     97.22 o 
  -7   5   8       90.83       28.03     67.55 o 
  -6   5   8       29.39       28.19     67.64 o 
  -5   5   8       34.77      104.77     70.70 o 
  -4   5   8      253.20      285.18     37.18 o 
  -3   5   8      131.78      131.77     37.68 o 
  -2   5   8       76.77       59.82     36.12 o 
  -1   5   8        0.33        7.11     35.96 o 
   0   5   8       20.43       18.75     33.43 o 
   1   5   8      187.42      207.04     27.21 o 
   2   5   8      390.32      372.05     28.86 o 
   3   5   8        2.05       20.98     26.37 o 
   4   5   8       27.00       16.82     26.14 o 
   5   5   8       35.46       -2.76     33.64 o 
   6   5   8       25.50       38.79     44.52 o 
   7   5   8       52.16        6.62     44.38 o 
  -8   6   8       19.90       57.57     62.06 o 
  -7   6   8       30.86        8.33     62.69 o 
  -6   6   8       10.45       -1.67     73.65 o 
  -5   6   8       51.67       -3.34     65.36 o 
  -4   6   8       95.33       81.05     35.06 o 
  -3   6   8       52.69       51.80     37.39 o 
  -2   6   8        4.71      -38.55     38.55 o 
  -1   6   8      702.87      669.03     79.90 o 
   0   6   8      238.45      191.09     25.72 o 
   1   6   8      846.61      848.31     39.91 o 
   2   6   8      471.82      488.13     39.10 o 
   3   6   8      172.81      149.44     39.48 o 
   4   6   8       28.93       43.29     27.77 o 
   5   6   8      778.85      732.02     42.49 o 
   6   6   8       11.92        8.65     34.38 o 
   7   6   8       35.43       57.36     42.67 o 
  -8   7   8        3.68       10.19     56.55 o 
  -7   7   8       18.00      -10.10     74.24 o 
  -6   7   8        3.93       18.43     71.12 o 
  -5   7   8      373.36      358.57     69.86 o 
  -4   7   8       74.35       82.09     68.77 o 
  -3   7   8      564.81      583.63     42.40 o 
  -2   7   8        9.31       21.80     39.69 o 
  -1   7   8      157.49      134.66     43.97 o 
   0   7   8       35.01       48.65     39.89 o 
   1   7   8        5.62        9.75     32.80 o 
   2   7   8        4.08       -9.52     38.51 o 
   3   7   8      189.29      207.34     39.30 o 
   4   7   8      142.92      216.09     40.53 o 
   5   7   8      153.39      140.24     44.49 o 
   6   7   8        0.20      -13.12     95.89 o 
  -8   8   8        4.47       -3.49     56.33 o 
  -7   8   8        4.02       69.46     74.82 o 
  -6   8   8        2.84       24.12     66.55 o 
  -5   8   8       94.09      198.31     75.61 o 
  -4   8   8        2.27      -11.36     62.10 o 
  -3   8   8       29.45       35.88     40.61 o 
  -2   8   8      315.07      273.53     42.25 o 
  -1   8   8     1934.92     1944.14    111.46 o 
   0   8   8      113.45      113.29     43.83 o 
   1   8   8        0.41       10.47     65.34 o 
   2   8   8      136.84      138.31     38.19 o 
   3   8   8      767.04      818.69     54.09 o 
   4   8   8      112.48      103.26     39.36 o 
   5   8   8      392.29      319.95     67.44 o 
   6   8   8        8.82      -29.93     60.04 o 
  -7   9   8       15.90      124.17     81.71 o 
  -6   9   8        3.24      -14.12     63.77 o 
  -5   9   8        7.62       40.50     69.94 o 
  -4   9   8        2.80      -37.52     71.57 o 
  -3   9   8        3.26       24.42     38.08 o 
  -2   9   8       40.39       53.52     45.12 o 
  -1   9   8     1977.04     2056.58     58.86 o 
   0   9   8       55.68       97.87     43.14 o 
   1   9   8       13.38       24.20     68.39 o 
   2   9   8       14.26       39.38     67.25 o 
   3   9   8       70.78       80.60     42.26 o 
   4   9   8      101.19      102.91     45.71 o 
   5   9   8       34.89       17.73     42.81 o 
   6   9   8       39.48       -3.48     60.76 o 
  -7  10   8       71.93       58.05     80.26 o 
  -6  10   8        2.84       22.93     63.73 o 
  -5  10   8        3.99        9.05     72.81 o 
  -4  10   8       25.64       34.94     73.15 o 
  -3  10   8      127.24       51.45     39.91 o 
  -2  10   8        9.83       48.45     45.62 o 
  -1  10   8       25.86       43.22     48.04 o 
   0  10   8      726.35      811.38     52.50 o 
   1  10   8      364.93      306.49     69.48 o 
   2  10   8      512.31      610.26     79.75 o 
   3  10   8       84.74      107.77     61.75 o 
   4  10   8       33.26       50.97     39.36 o 
   5  10   8        0.07      -29.85     44.16 o 
  -6  11   8        6.30       74.18     74.49 o 
  -5  11   8      155.69      121.20     77.53 o 
  -4  11   8        3.95       50.21     66.18 o 
  -3  11   8      253.62      260.63     50.09 o 
  -2  11   8       17.96       -1.62     46.55 o 
  -1  11   8      735.26      650.49     52.69 o 
   0  11   8        0.77       68.59     71.62 o 
   1  11   8      321.54      264.72     66.49 o 
   2  11   8      288.13      289.80     78.30 o 
   3  11   8       30.15       62.80     76.59 o 
   4  11   8      144.85      186.78     80.22 o 
   5  11   8       12.80      -38.00     60.60 o 
  -6  12   8       23.49       56.39     69.91 o 
  -5  12   8       15.05       -9.54     74.91 o 
  -4  12   8       23.61       39.72     74.67 o 
  -3  12   8      324.70      312.90     50.35 o 
  -2  12   8       47.85       92.01     46.98 o 
  -1  12   8        0.02       49.45     49.08 o 
   0  12   8       99.73       92.58     48.38 o 
   1  12   8        7.84        3.66     65.50 o 
   2  12   8       17.93      -64.23     77.44 o 
   3  12   8        7.61       16.32     77.18 o 
   4  12   8       19.69      131.75     84.64 o 
  -5  13   8        1.15        6.60     75.32 o 
  -4  13   8      142.19      111.82     76.93 o 
  -3  13   8       22.97      -22.30     86.84 o 
  -2  13   8      139.92      108.34     49.71 o 
  -1  13   8       12.64       73.89     51.95 o 
   0  13   8        5.70       -3.06     52.55 o 
   2  13   8        2.11        1.69     70.16 o 
   3  13   8        0.05       14.53     67.63 o 
  -4  14   8        7.41      -43.55     69.12 o 
  -3  14   8       15.63       33.54     49.80 o 
  -2  14   8       26.10       27.98     56.43 o 
  -1  14   8        2.14       34.05     95.54 o 
   0  14   8      312.46      362.73     70.26 o 
   1  14   8       66.57      -54.00     66.46 o 
   2  14   8      169.12       83.76     86.84 o 
   3  14   8       18.94        5.15     90.30 o 
  -3  15   8        2.85      -66.15     92.84 o 
  -2  15   8        4.08      -19.90     51.71 o 
  -1  15   8        6.06       -6.44    118.32 o 
   0  15   8       22.45       17.17     65.51 o 
   1  15   8       44.44      -58.56     79.87 o 
  -2 -15   9       14.72       -8.93     95.73 o 
   0 -15   9        8.83      -47.71     47.71 o 
   1 -15   9       17.39      -50.87     50.87 o 
  -4 -14   9       12.24      -20.35     96.34 o 
  -3 -14   9        2.79      -54.14     82.16 o 
  -2 -14   9      715.84      853.22    101.03 o 
  -1 -14   9      325.24      449.56     84.04 o 
   0 -14   9        0.05        6.09    142.61 o 
   1 -14   9      195.32      218.11    220.38 o 
   2 -14   9      166.92      218.75    134.78 o 
  -5 -13   9      148.00       94.85     85.20 o 
  -4 -13   9      183.94       59.99     89.29 o 
  -3 -13   9       13.53      111.39     78.54 o 
  -2 -13   9        4.95       37.01     81.41 o 
  -1 -13   9        2.29      -19.37     50.70 o 
   0 -13   9       15.82       25.68     50.20 o 
   1 -13   9       28.79      -19.96     53.43 o 
   2 -13   9      759.58      752.80     54.24 o 
   3 -13   9        4.50      -39.08     76.02 o 
  -5 -12   9        0.01      -69.91     69.91 o 
  -4 -12   9        0.77       68.77     85.30 o 
  -3 -12   9      313.23      306.79     77.96 o 
  -2 -12   9       31.70       53.46     77.74 o 
  -1 -12   9       10.04      -33.94     51.57 o 
   0 -12   9      561.13      655.01     59.32 o 
   1 -12   9       10.87       -2.71     54.31 o 
   2 -12   9        3.10       -3.85     50.15 o 
   3 -12   9        6.38      -86.98     86.98 o 
   4 -12   9      101.67       55.33     77.73 o 
  -6 -11   9       17.43      -10.61     84.82 o 
  -5 -11   9      104.02      249.59     79.50 o 
  -4 -11   9       59.36        4.06     84.56 o 
  -3 -11   9       24.13       16.31     84.91 o 
  -2 -11   9      359.51      331.32     49.75 o 
  -1 -11   9       14.36       43.14     50.47 o 
   0 -11   9       26.73       82.64     48.29 o 
   1 -11   9        4.07       11.46     48.96 o 
   2 -11   9      133.66      164.24     52.32 o 
   3 -11   9      120.98      111.36     71.11 o 
   4 -11   9      470.51      416.97     84.53 o 
   5 -11   9       10.32       70.15     72.60 o 
  -7 -10   9       17.38       33.83     92.60 o 
  -6 -10   9        1.88        4.94     67.79 o 
  -5 -10   9       10.53       43.09     76.72 o 
  -4 -10   9      395.01      406.33     88.37 o 
  -3 -10   9       21.38       61.50     79.02 o 
  -2 -10   9      470.15      557.44     52.00 o 
  -1 -10   9       21.91      -44.04     44.04 o 
   0 -10   9       96.85       87.35     47.24 o 
   1 -10   9        9.97       -8.68     51.34 o 
   2 -10   9      167.45       90.07     46.74 o 
   3 -10   9       87.02      109.74     78.01 o 
   4 -10   9        5.36      -84.49     84.49 o 
   5 -10   9      156.42       94.98     72.71 o 
  -7  -9   9       96.35       -2.53     78.78 o 
  -6  -9   9       75.66       68.13     71.28 o 
  -5  -9   9      116.95      108.32     50.43 o 
  -4  -9   9      248.55      282.14     51.61 o 
  -3  -9   9        0.51      -22.24     44.40 o 
  -2  -9   9        2.33       17.62     44.62 o 
  -1  -9   9      111.94      156.07     61.95 o 
   0  -9   9      131.39      135.52     62.53 o 
   1  -9   9        2.46      -29.17     62.50 o 
   2  -9   9      528.75      651.01     72.46 o 
   3  -9   9        2.63       -4.68     78.05 o 
   4  -9   9        1.41      -19.24     67.91 o 
   5  -9   9       50.26        0.27     70.00 o 
   6  -9   9       25.21      124.04     77.25 o 
  -7  -8   9        0.89      -49.12     64.13 o 
  -6  -8   9        0.52        9.12     71.57 o 
  -5  -8   9       24.10       53.22     50.15 o 
  -4  -8   9        0.09      -26.44     48.50 o 
  -3  -8   9        8.80       30.32     35.66 o 
  -2  -8   9      414.00      498.10     63.03 o 
  -1  -8   9       15.68      -28.38     56.91 o 
   0  -8   9        3.33       27.96     62.32 o 
   1  -8   9      168.11      134.68     68.94 o 
   2  -8   9      132.65      111.16     64.85 o 
   3  -8   9        0.51       36.22     71.13 o 
   4  -8   9        5.15       10.79     77.84 o 
   5  -8   9       73.45       28.06     70.77 o 
   6  -8   9        6.99       29.92     74.62 o 
  -8  -7   9       50.82       21.72     80.27 o 
  -7  -7   9        6.56       24.51     71.72 o 
  -6  -7   9        2.68        4.85     67.48 o 
  -5  -7   9       32.11       20.94     48.99 o 
  -4  -7   9      757.30      771.42     57.54 o 
  -3  -7   9      150.90      146.06     39.91 o 
  -2  -7   9      223.74      289.74     45.27 o 
  -1  -7   9        1.69        3.63     62.55 o 
   0  -7   9       50.04       67.22     65.61 o 
   1  -7   9      365.03      323.14     73.18 o 
   2  -7   9      602.55      495.27     74.72 o 
   3  -7   9       14.40       21.40     65.40 o 
   4  -7   9      205.23      172.63     73.37 o 
   5  -7   9       97.07      102.90     37.12 o 
   6  -7   9        1.71       39.20     78.87 o 
  -8  -6   9       43.47       87.22     65.45 o 
  -7  -6   9        3.33       51.18     69.45 o 
  -6  -6   9        2.76      -13.60     67.08 o 
  -5  -6   9       17.43       38.59     50.46 o 
  -4  -6   9      968.56     1038.63     45.16 o 
  -3  -6   9        8.99       -0.39     38.98 o 
  -2  -6   9      584.29      607.64     43.32 o 
  -1  -6   9      629.54      675.42     44.36 o 
   0  -6   9        0.58      -14.45     63.82 o 
   1  -6   9      127.34      126.47     68.70 o 
   2  -6   9     1818.45     1816.07     80.19 o 
   3  -6   9      239.98      213.17     62.70 o 
   4  -6   9        5.77       10.40     66.01 o 
   5  -6   9      129.96      205.68     44.24 o 
   6  -6   9       28.44       18.23     38.95 o 
  -8  -5   9       11.98      -14.38     77.50 o 
  -7  -5   9        6.36       14.03     64.46 o 
  -6  -5   9      260.89      267.56     77.81 o 
  -5  -5   9       96.71       78.20     70.84 o 
  -4  -5   9      512.10      540.05     42.39 o 
  -3  -5   9      214.05      211.08     38.53 o 
  -2  -5   9      201.09      185.84     53.94 o 
  -1  -5   9      757.15      709.10     42.29 o 
   0  -5   9       82.89       57.68     64.21 o 
   1  -5   9      371.34      366.40     70.57 o 
   2  -5   9       42.24       70.27     67.43 o 
   3  -5   9       48.34       53.64     60.59 o 
   4  -5   9       12.58       25.58     65.82 o 
   5  -5   9       32.17       21.18     42.23 o 
   6  -5   9       24.21       55.83     47.13 o 
   7  -5   9       15.88      -16.16     54.49 o 
  -8  -4   9       49.56      129.36     83.88 o 
  -7  -4   9        7.02       41.95     61.54 o 
  -6  -4   9       34.19        1.99     63.46 o 
  -5  -4   9       35.31       46.38     65.31 o 
  -4  -4   9        3.74       36.06     41.95 o 
  -3  -4   9        7.21       -1.61     39.76 o 
  -2  -4   9      138.06      153.09     38.47 o 
  -1  -4   9       70.94       86.34     36.81 o 
   0  -4   9     1944.41     1968.52     84.01 o 
   1  -4   9      167.62      195.05     60.91 o 
   2  -4   9        4.01       22.89     57.93 o 
   3  -4   9        6.79       -4.71     61.40 o 
   4  -4   9      164.30      151.40     41.86 o 
   5  -4   9        4.34      -12.72     41.11 o 
   6  -4   9       18.28       57.79     53.59 o 
   7  -4   9       58.21       72.93     63.60 o 
  -8  -3   9        2.06       26.90     81.67 o 
  -7  -3   9        0.04      -14.82     68.57 o 
  -6  -3   9       19.24      -14.61     71.43 o 
  -5  -3   9        0.51        9.43     39.39 o 
  -4  -3   9     1571.82     1543.96     48.56 o 
  -3  -3   9        0.08      -10.55     38.66 o 
  -2  -3   9      741.65      691.32     41.37 o 
  -1  -3   9     1491.53     1461.12     43.57 o 
   0  -3   9       20.32       18.19     29.90 o 
   1  -3   9       87.01      126.87     60.35 o 
   2  -3   9        3.81        0.80     59.63 o 
   3  -3   9      179.89      158.27     65.63 o 
   4  -3   9      226.79      224.84     39.43 o 
   5  -3   9      269.96      246.64     39.46 o 
   6  -3   9       75.84       67.47     52.05 o 
   7  -3   9       35.63      100.79     64.97 o 
  -9  -2   9       10.01      -63.12     73.55 o 
  -8  -2   9       39.32       12.47     77.23 o 
  -7  -2   9      100.70       64.97     74.33 o 
  -6  -2   9       39.42       39.88     60.71 o 
  -5  -2   9      208.48      185.87     41.21 o 
  -4  -2   9      329.37      332.53     43.71 o 
  -3  -2   9      240.36      237.84     39.66 o 
  -2  -2   9      183.03      204.09     36.46 o 
  -1  -2   9     1761.66     1608.25     44.54 o 
   0  -2   9        0.15       -0.01     28.44 o 
   1  -2   9       50.55       46.14     55.67 o 
   2  -2   9     1974.66     1893.25     72.94 o 
   3  -2   9       63.86       87.67     59.08 o 
   4  -2   9       13.74       -2.46     39.20 o 
   5  -2   9      240.56      194.51     61.00 o 
   6  -2   9        4.07      -27.41     51.72 o 
   7  -2   9        0.51      210.43     68.66 o 
  -9  -1   9        1.19      -51.48     86.57 o 
  -8  -1   9       24.71        8.68     65.86 o 
  -7  -1   9        3.91      -27.12     72.98 o 
  -6  -1   9     1459.54     1385.47     83.71 o 
  -5  -1   9        0.06       10.75     38.67 o 
  -4  -1   9      811.72      802.54     46.09 o 
  -3  -1   9        6.41       -2.41     39.59 o 
  -2  -1   9      214.88      232.48     38.09 o 
  -1  -1   9       15.62        8.57     31.01 o 
   0  -1   9        6.30        1.08     27.59 o 
   1  -1   9      126.72      127.70     54.71 o 
   2  -1   9      611.87      653.55     57.57 o 
   3  -1   9     1560.06     1584.94     67.20 o 
   4  -1   9       98.50       76.62     37.24 o 
   5  -1   9       28.44       -2.61     51.30 o 
   6  -1   9       39.68      -22.30     63.10 o 
   7  -1   9       49.29      213.83     70.86 o 
  -9   0   9       30.70       82.61     72.88 o 
  -8   0   9        0.99       18.74     47.71 o 
  -7   0   9      166.90      219.01     55.86 o 
  -6   0   9        0.06       40.95     61.29 o 
  -5   0   9      167.20      163.02     65.74 o 
  -4   0   9       90.71       76.41     64.89 o 
  -3   0   9      307.37      321.65     40.18 o 
  -2   0   9        4.41        0.61     35.15 o 
  -1   0   9       82.05       92.60     32.21 o 
   0   0   9        0.77      -10.74     27.05 o 
   1   0   9      155.16      192.42     50.34 o 
   2   0   9       85.50       83.31     50.54 o 
   3   0   9      257.76      243.59     41.97 o 
   4   0   9      262.40      256.06     36.67 o 
   5   0   9        8.86       21.73     56.85 o 
   6   0   9       14.52       -5.15     54.50 o 
   7   0   9       30.60       53.28     58.74 o 
  -9   1   9       18.74       12.47     61.69 o 
  -8   1   9      169.93      190.61     96.51 o 
  -7   1   9      286.25      384.49     56.62 o 
  -6   1   9      182.19      144.71     70.50 o 
  -5   1   9      531.86      625.33     77.09 o 
  -4   1   9     2069.17     2250.25     87.30 o 
  -3   1   9     1720.91     1649.44     68.50 o 
  -2   1   9        4.80        3.78     37.06 o 
  -1   1   9     1664.58     1679.30     41.53 o 
   0   1   9       87.69       67.87     28.51 o 
   1   1   9      149.24      154.90     38.65 o 
   2   1   9       58.96       45.81     37.67 o 
   3   1   9       77.52       69.42     36.69 o 
   4   1   9     1267.48     1344.24     71.73 o 
   5   1   9      561.46      619.14     66.46 o 
   6   1   9       57.71       75.21     60.69 o 
   7   1   9        0.29      -17.65     69.04 o 
  -9   2   9       26.19      159.30     67.10 o 
  -8   2   9        0.03       -4.24     51.57 o 
  -7   2   9       99.46       85.66     75.20 o 
  -6   2   9        2.29      -46.01     73.20 o 
  -5   2   9      116.79       46.61     70.25 o 
  -4   2   9       58.79       68.43     68.13 o 
  -3   2   9      997.31     1112.81     70.16 o 
  -2   2   9        5.30       19.07     51.19 o 
  -1   2   9      600.44      623.01     32.16 o 
   0   2   9      380.54      359.53     27.08 o 
   1   2   9       76.96       93.93     38.21 o 
   2   2   9       22.32       15.90     36.25 o 
   3   2   9      510.68      566.84     32.35 o 
   4   2   9       13.52       32.20     37.72 o 
   5   2   9      266.28      224.81     56.21 o 
   6   2   9       21.69       53.17     66.78 o 
   7   2   9       14.76       -3.05     53.59 o 
  -8   3   9       10.06       61.73     59.59 o 
  -7   3   9      110.65       76.66     63.60 o 
  -6   3   9      282.85      313.62     76.34 o 
  -5   3   9      218.05      203.40     77.16 o 
  -4   3   9      264.88      216.13     73.08 o 
  -3   3   9       13.77       39.04     59.47 o 
  -2   3   9        3.59       -3.27     37.95 o 
  -1   3   9      207.02      207.05     34.11 o 
   0   3   9       55.76       77.62     27.32 o 
   1   3   9       93.91       90.61     36.23 o 
   2   3   9      822.98      795.68     33.45 o 
   3   3   9      515.44      559.45     41.49 o 
   4   3   9        2.18       31.59     38.38 o 
   5   3   9      237.59      205.80     63.46 o 
   6   3   9        0.02       27.73     67.19 o 
   7   3   9       30.63      -69.79     69.79 o 
  -8   4   9       13.37       47.97     60.60 o 
  -7   4   9       89.38        1.49     79.25 o 
  -6   4   9        6.02        0.55     65.87 o 
  -5   4   9      216.44      200.33     74.15 o 
  -4   4   9      106.63       54.70     63.66 o 
  -3   4   9     1005.89     1013.91     42.28 o 
  -2   4   9        1.19        2.66     37.51 o 
  -1   4   9      489.98      489.08     39.19 o 
   0   4   9       69.30       78.42     27.45 o 
   1   4   9      126.72      117.42     36.31 o 
   2   4   9      166.58      203.46     31.63 o 
   3   4   9      511.48      582.21     43.84 o 
   4   4   9        7.83       25.92     39.67 o 
   5   4   9       93.12      160.85     64.18 o 
   6   4   9       43.50       41.23     62.24 o 
   7   4   9       19.40       11.25     74.30 o 
  -8   5   9       11.46      -33.46     57.81 o 
  -7   5   9       38.38      103.27     81.03 o 
  -6   5   9        5.18      -24.60     77.55 o 
  -5   5   9      721.44      863.98     79.21 o 
  -4   5   9        9.83       42.80     37.15 o 
  -3   5   9      860.16      865.21     43.84 o 
  -2   5   9       93.34       69.55     39.61 o 
  -1   5   9        1.67      -13.44     38.11 o 
   0   5   9        4.04       -9.86     35.90 o 
   1   5   9      155.92      167.13     28.92 o 
   2   5   9       73.62       80.91     30.05 o 
   3   5   9       27.10       -6.56     41.45 o 
   4   5   9      271.12      300.17     42.88 o 
   5   5   9       19.37       25.38     64.29 o 
   6   5   9       33.74       -8.88     54.63 o 
  -8   6   9        5.25       -0.90     60.84 o 
  -7   6   9       14.98      -23.15     79.84 o 
  -6   6   9        2.33       10.24     73.44 o 
  -5   6   9      793.57      814.41     79.30 o 
  -4   6   9       49.06       52.40     36.33 o 
  -3   6   9     1710.22     1825.59     80.95 o 
  -2   6   9      411.94      442.44     41.85 o 
  -1   6   9      750.59      683.45     43.30 o 
   0   6   9      394.05      408.59     29.42 o 
   1   6   9      337.24      376.74     31.09 o 
   2   6   9       34.55       30.06     37.36 o 
   3   6   9      199.43      188.20     39.13 o 
   4   6   9       23.44       26.32     40.02 o 
   5   6   9       68.88      115.16     53.48 o 
   6   6   9       58.11       59.97     70.47 o 
  -8   7   9        6.65      -18.93     67.86 o 
  -7   7   9       52.92       45.09     74.32 o 
  -6   7   9        1.85       62.37     76.41 o 
  -5   7   9      337.70      348.33     75.35 o 
  -4   7   9       42.81       39.05     36.51 o 
  -3   7   9      761.89      754.82     45.05 o 
  -2   7   9        4.97        7.22     42.36 o 
  -1   7   9        8.71       19.28     39.91 o 
   0   7   9       15.69       23.59     40.50 o 
   1   7   9       67.67       60.99     36.32 o 
   2   7   9      148.85      135.25     35.65 o 
   3   7   9      138.60      106.70     35.85 o 
   4   7   9       41.77       29.26     39.32 o 
   5   7   9       41.12       19.43     58.14 o 
   6   7   9       26.24       40.97     59.99 o 
  -7   8   9       56.04       32.05     78.34 o 
  -6   8   9        0.68      -17.06     59.78 o 
  -5   8   9        0.38      -41.14     69.56 o 
  -4   8   9        0.16      100.04     71.74 o 
  -3   8   9      952.02      835.92     46.46 o 
  -2   8   9       51.61       56.45     44.08 o 
  -1   8   9      365.65      386.30     64.08 o 
   0   8   9      323.31      271.88     44.49 o 
   1   8   9       81.77       66.41     62.11 o 
   2   8   9      319.40      387.73     40.52 o 
   3   8   9      195.10      192.12     39.45 o 
   4   8   9        9.18        7.16     45.48 o 
   5   8   9        1.78       38.55     61.23 o 
   6   8   9        2.90        3.89     72.54 o 
  -7   9   9       14.26      112.26     74.48 o 
  -6   9   9        4.71      -35.87     69.82 o 
  -5   9   9        5.93       -7.94     75.10 o 
  -4   9   9       62.89       59.36     71.41 o 
  -3   9   9      501.25      475.59     42.34 o 
  -2   9   9       44.55       81.73     42.33 o 
  -1   9   9      170.92      199.67     46.09 o 
   0   9   9        5.92       36.14     40.72 o 
   1   9   9      223.18      190.74     62.38 o 
   2   9   9        0.22      -56.74     69.90 o 
   3   9   9       67.04       38.05     37.09 o 
   4   9   9      119.76      118.65     45.13 o 
   5   9   9      106.26      147.00     58.84 o 
  -7  10   9        0.60       -8.54     79.79 o 
  -6  10   9        0.56      -38.27     69.62 o 
  -5  10   9        6.49      136.84     78.52 o 
  -4  10   9       11.84       11.72     75.60 o 
  -3  10   9        5.22       20.70     40.84 o 
  -2  10   9      342.64      352.73     47.14 o 
  -1  10   9      320.57      262.79     46.74 o 
   0  10   9       46.72       73.65     43.73 o 
   1  10   9      178.83      229.08     70.23 o 
   2  10   9       42.19       71.15     69.71 o 
   3  10   9        5.62      -58.40     58.87 o 
   4  10   9        2.40      -14.63     65.44 o 
   5  10   9       33.06       44.22     90.32 o 
  -6  11   9       12.21      101.40     75.76 o 
  -5  11   9        0.64        7.19     64.18 o 
  -4  11   9        0.13      -20.77     74.45 o 
  -3  11   9       15.85        9.44     41.58 o 
  -2  11   9      129.42       74.72     45.34 o 
  -1  11   9        5.80       23.01     45.21 o 
   0  11   9       13.72       33.27     45.87 o 
   1  11   9       29.84       69.29     65.01 o 
   2  11   9        2.70       28.15     75.18 o 
   3  11   9       11.70       24.54     74.68 o 
   4  11   9        0.01      -75.66     75.66 o 
  -5  12   9        0.46       -6.56     83.87 o 
  -4  12   9        0.29       35.80     81.26 o 
  -3  12   9       22.40        0.42     48.48 o 
  -2  12   9       67.08       22.82     46.02 o 
  -1  12   9        0.73       45.68     49.35 o 
   0  12   9      447.44      578.78     51.03 o 
   1  12   9       85.85      105.54     65.83 o 
   2  12   9      102.57      151.18     82.70 o 
   3  12   9        5.80        6.79     80.12 o 
   4  12   9        3.56      -63.61     78.55 o 
  -5  13   9       10.65      -69.57     87.31 o 
  -4  13   9      104.45      225.63     86.85 o 
  -3  13   9       10.19      -51.09     51.09 o 
  -2  13   9       38.78       17.05     44.53 o 
  -1  13   9       22.09       24.34     88.58 o 
   0  13   9       21.18       81.21     51.89 o 
   1  13   9        3.91      118.43     78.18 o 
   2  13   9       44.13      144.03     81.88 o 
   3  13   9       46.28       98.42     83.07 o 
  -4  14   9        2.11       93.59     92.74 o 
  -3  14   9        3.18      -52.35     52.35 o 
  -2  14   9      133.02      224.88    102.76 o 
  -1  14   9      172.52      200.49     57.23 o 
   0  14   9        3.11       63.51     50.38 o 
   1  14   9       39.85       32.44     82.96 o 
   2  14   9        3.91       98.19     80.35 o 
  -2  15   9       61.91      163.46     52.95 o 
  -1  15   9       74.16      151.84     82.94 o 
   0  15   9        0.03       63.73     89.74 o 
  -3 -14  10      119.14      247.83     74.64 o 
  -2 -14  10       38.22      205.30     93.57 o 
  -1 -14  10       84.21      123.95     47.72 o 
   0 -14  10       91.53      100.28     64.37 o 
   1 -14  10        2.54       -4.33    115.86 o 
  -4 -13  10      344.46      535.82    102.27 o 
  -3 -13  10        0.12        2.97     74.26 o 
  -2 -13  10       74.21       28.26     74.31 o 
  -1 -13  10        2.41      -50.41     51.80 o 
   0 -13  10        3.89      -37.03     50.39 o 
   1 -13  10       54.24       81.85     52.79 o 
   2 -13  10       28.62      -55.53     55.53 o 
  -5 -12  10       16.78      108.40     92.72 o 
  -4 -12  10      105.88      165.74     92.54 o 
  -3 -12  10       56.80      -22.48     86.41 o 
  -2 -12  10        8.11       66.91     88.93 o 
  -1 -12  10       29.42      101.90     53.14 o 
   0 -12  10      186.27      283.99    130.40 o 
   1 -12  10        8.90       69.69     96.70 o 
   2 -12  10      414.51      451.00     54.79 o 
   3 -12  10       38.63      -58.37     73.71 o 
  -6 -11  10      151.65      243.75     84.64 o 
  -5 -11  10       88.69      141.64     85.59 o 
  -4 -11  10      458.14      454.92     88.60 o 
  -3 -11  10        5.16      117.75     91.11 o 
  -2 -11  10       41.29       -2.25     48.32 o 
  -1 -11  10       85.07       45.35     53.89 o 
   0 -11  10       89.85       99.05     50.33 o 
   1 -11  10       34.40       17.96     61.46 o 
   2 -11  10       16.31      -30.71     49.90 o 
   3 -11  10       93.97       63.37     82.59 o 
   4 -11  10       10.86      -62.13     79.93 o 
  -6 -10  10       30.15       40.54     87.17 o 
  -5 -10  10        2.28      -59.27     59.27 o 
  -4 -10  10       43.57       97.43     76.10 o 
  -3 -10  10       16.20       11.75     78.58 o 
  -2 -10  10      371.92      446.69     68.79 o 
  -1 -10  10       12.48       34.70     51.35 o 
   0 -10  10      118.75       99.65     52.97 o 
   1 -10  10        0.21       19.73     51.77 o 
   2 -10  10       12.70       48.16     49.90 o 
   3 -10  10        1.65      -82.94     82.94 o 
   4 -10  10       95.79       70.66     75.57 o 
   5 -10  10        1.41      -50.44     88.63 o 
  -7  -9  10       43.30      -76.97     83.28 o 
  -5  -9  10        1.39      -14.20     85.78 o 
  -4  -9  10      616.87      653.50     62.23 o 
  -3  -9  10        5.57       21.03     43.79 o 
  -2  -9  10       84.71       45.49     55.58 o 
  -1  -9  10       71.80       97.52     58.10 o 
   0  -9  10       36.39      115.96     69.55 o 
   1  -9  10      158.31      136.74     70.48 o 
   2  -9  10      257.22      274.33     76.81 o 
   4  -9  10      272.77      372.68     86.87 o 
   5  -9  10       58.16       54.16     80.29 o 
  -7  -8  10        6.02      -22.13     89.11 o 
  -6  -8  10        8.45       42.97     78.93 o 
  -5  -8  10       32.75        7.52     52.71 o 
  -4  -8  10        3.11        8.65     53.85 o 
  -3  -8  10       35.72       -1.26     43.15 o 
  -2  -8  10       36.14       45.53     59.93 o 
  -1  -8  10      269.12      355.70     66.36 o 
   0  -8  10     3026.12     2868.20     92.44 o 
   1  -8  10      513.44      499.87     72.02 o 
   2  -8  10      577.67      655.66     76.75 o 
   3  -8  10      345.87      369.02     67.58 o 
   4  -8  10       24.98      -18.24     64.90 o 
   5  -8  10        0.04      -47.13     74.50 o 
  -7  -7  10        3.79       43.50     83.42 o 
  -6  -7  10      640.13      790.11     86.95 o 
  -5  -7  10       39.83       20.40     55.65 o 
  -4  -7  10       10.26        4.48     65.14 o 
  -3  -7  10       29.64       51.00     41.12 o 
  -2  -7  10      140.14      102.34     41.89 o 
  -1  -7  10      179.95      129.46     62.46 o 
   0  -7  10        0.32      -28.74     69.00 o 
   1  -7  10        7.74       30.37     65.80 o 
   2  -7  10       12.56        9.79     62.57 o 
   3  -7  10      502.95      550.02     76.66 o 
   4  -7  10      124.94      136.64     74.08 o 
   5  -7  10       38.68       62.42     41.15 o 
   6  -7  10      240.98      108.07     69.30 o 
  -8  -6  10        2.26       12.48     85.08 o 
  -7  -6  10        2.05       44.06     72.42 o 
  -6  -6  10      289.81      220.73     81.28 o 
  -5  -6  10        5.51        7.20     68.23 o 
  -4  -6  10       57.30       76.00     48.85 o 
  -3  -6  10      504.58      483.26     42.05 o 
  -2  -6  10     3445.02     3404.87     62.87 o 
  -1  -6  10       36.73        9.26     41.65 o 
   0  -6  10      663.57      677.96     71.37 o 
   1  -6  10       15.81        0.44     69.79 o 
   2  -6  10       81.58      104.76     68.83 o 
   3  -6  10      174.03      139.95     72.26 o 
   4  -6  10        5.51       32.79     66.11 o 
   5  -6  10      193.48      227.42     42.36 o 
   6  -6  10       12.99      -36.26     42.68 o 
  -8  -5  10       31.13      -33.51     63.15 o 
  -7  -5  10        1.17      -36.29     65.66 o 
  -6  -5  10       63.40       41.01     78.96 o 
  -5  -5  10        3.03       -8.62     71.60 o 
  -4  -5  10     2090.79     2017.94     52.77 o 
  -3  -5  10      517.43      511.70     73.30 o 
  -2  -5  10        1.50       35.94     41.50 o 
  -1  -5  10       31.71       18.80     39.74 o 
   0  -5  10        8.73        1.29     37.16 o 
   1  -5  10      167.66      244.45     71.48 o 
   2  -5  10      311.98      327.29     71.13 o 
   3  -5  10      102.65      164.77     70.25 o 
   4  -5  10      576.52      594.02     75.20 o 
   5  -5  10      189.25      238.46     51.61 o 
   6  -5  10        1.30       17.94     49.54 o 
  -8  -4  10       42.75       72.09     80.26 o 
  -7  -4  10        0.11       45.88     62.84 o 
  -6  -4  10       83.47       61.60     69.07 o 
  -5  -4  10       63.47       97.93     37.91 o 
  -4  -4  10      553.02      578.99     45.70 o 
  -3  -4  10      903.99      899.22     46.60 o 
  -2  -4  10       28.16       33.60     37.43 o 
  -1  -4  10      402.85      397.89     40.87 o 
   0  -4  10     1890.93     1850.46     46.05 o 
   1  -4  10      701.85      687.38     72.96 o 
   2  -4  10        1.44       26.70     64.55 o 
   3  -4  10     1155.92     1119.80     76.00 o 
   4  -4  10        3.90      -13.04     38.70 o 
   5  -4  10      111.41       95.70     58.67 o 
   6  -4  10       13.24       55.89     57.24 o 
  -8  -3  10      246.41      236.83     87.57 o 
  -7  -3  10        6.86       -2.31     62.65 o 
  -6  -3  10      367.08      369.28     69.25 o 
  -5  -3  10      182.89      117.63     42.01 o 
  -4  -3  10       93.52       70.56     40.26 o 
  -3  -3  10      155.65      146.85     41.98 o 
  -2  -3  10       12.02       -1.70     37.66 o 
  -1  -3  10     1594.41     1530.99     44.74 o 
   0  -3  10       64.90       61.01     33.32 o 
   1  -3  10     1145.86     1237.16     74.08 o 
   2  -3  10       86.19      115.42     62.41 o 
   3  -3  10     1628.84     1624.94     78.72 o 
   4  -3  10        1.30      -26.58     44.06 o 
   5  -3  10      260.06      265.41     38.94 o 
   6  -3  10       21.84      118.02     59.47 o 
  -8  -2  10        0.03      -71.83     71.83 o 
  -7  -2  10        2.21        3.78     61.28 o 
  -6  -2  10       14.86       75.52     73.27 o 
  -5  -2  10        2.56        4.15     39.30 o 
  -4  -2  10      231.53      249.76     45.92 o 
  -3  -2  10        0.76       27.31     40.93 o 
  -2  -2  10     2285.23     2266.19     52.47 o 
  -1  -2  10       21.78       18.53     34.08 o 
   0  -2  10       33.54       10.20     33.03 o 
   1  -2  10      711.73      687.65     64.45 o 
   2  -2  10      106.27       53.53     64.40 o 
   3  -2  10      138.91      170.87     59.62 o 
   4  -2  10        3.63      -12.62     38.38 o 
   5  -2  10      105.02       10.31     63.28 o 
   6  -2  10       20.56       54.32     48.80 o 
  -8  -1  10       85.41      174.88     74.42 o 
  -7  -1  10        0.00       -6.68     60.19 o 
  -6  -1  10       66.38      160.20     65.34 o 
  -5  -1  10      538.70      500.33     61.21 o 
  -4  -1  10       80.21       74.82     44.41 o 
  -3  -1  10     6040.90     6143.85     71.11 o 
  -2  -1  10      222.90      219.03     39.33 o 
  -1  -1  10        4.26       26.21     35.65 o 
   0  -1  10        3.23        0.86     59.31 o 
   1  -1  10     2753.83     2579.39     75.95 o 
   2  -1  10      292.16      294.85     61.99 o 
   3  -1  10     1176.85     1116.94     64.56 o 
   4  -1  10      495.26      551.24     44.15 o 
   5  -1  10       10.04       10.42     52.62 o 
   6  -1  10       64.24       72.07     65.02 o 
   7  -1  10       32.69      261.00     73.95 o 
  -8   0  10        3.55       59.80     79.49 o 
  -7   0  10        0.71      -17.75     48.20 o 
  -6   0  10       26.92       25.25     62.28 o 
  -5   0  10      490.69      541.39     75.18 o 
  -4   0  10      392.37      501.41     54.44 o 
  -3   0  10     2042.77     1958.29     52.56 o 
  -2   0  10        2.06       19.24     40.62 o 
  -1   0  10      714.56      739.38     38.88 o 
   0   0  10       87.64       78.30     56.95 o 
   1   0  10     1640.74     1664.06     69.95 o 
   2   0  10      287.53      304.85     55.80 o 
   3   0  10      373.20      357.74     59.14 o 
   4   0  10        0.77       24.50     56.63 o 
   5   0  10        3.82       12.41     63.11 o 
   6   0  10       46.85        3.16     56.39 o 
   7   0  10        0.65       46.78     68.90 o 
  -8   1  10       54.01      115.16     50.99 o 
  -7   1  10      141.47      215.59     75.33 o 
  -6   1  10        0.70       72.10     68.38 o 
  -5   1  10      935.00      934.74     77.48 o 
  -4   1  10       11.99       36.92     61.48 o 
  -3   1  10       91.00       89.40     57.36 o 
  -2   1  10        3.61      -21.25     37.92 o 
  -1   1  10      464.53      472.16     38.51 o 
   0   1  10        9.76      -16.28     57.40 o 
   1   1  10      930.85      938.34     64.72 o 
   2   1  10      207.38      218.66     53.54 o 
   3   1  10     1850.03     1978.16    120.32 o 
   4   1  10      497.00      397.84     64.85 o 
   5   1  10        3.74       98.11     67.13 o 
   6   1  10        0.27      -18.85     68.71 o 
   7   1  10        4.14       34.67     65.87 o 
  -8   2  10        7.35      151.98     65.11 o 
  -7   2  10        1.99       -7.53     76.40 o 
  -6   2  10       52.18       52.70     69.52 o 
  -5   2  10      819.26      961.48     81.76 o 
  -4   2  10        1.78      -26.52     67.34 o 
  -3   2  10        0.72        9.47     64.89 o 
  -2   2  10        0.85      -15.77     54.64 o 
  -1   2  10       54.04       39.78     36.39 o 
   0   2  10      488.59      442.17     43.69 o 
   1   2  10      236.52      217.05     42.71 o 
   2   2  10       48.57       83.72     39.81 o 
   3   2  10      451.23      445.44     32.77 o 
   4   2  10       31.00       30.39     42.51 o 
   5   2  10       98.11      104.29     62.32 o 
   6   2  10        3.85       50.60     70.60 o 
  -8   3  10        0.60       40.97     62.58 o 
  -7   3  10        9.32      -14.42     66.59 o 
  -6   3  10        8.88      -12.71     63.18 o 
  -5   3  10      450.83      471.82     73.24 o 
  -4   3  10      253.25      314.57     73.38 o 
  -3   3  10      517.00      488.09     71.15 o 
  -2   3  10      684.88      701.41     41.88 o 
  -1   3  10      528.79      547.77     34.47 o 
   0   3  10        0.27        2.12     40.97 o 
   1   3  10       18.31       20.69     40.48 o 
   2   3  10        0.74        3.98     31.29 o 
   3   3  10       12.63       36.94     38.56 o 
   4   3  10       82.23      112.69     39.29 o 
   5   3  10        0.00       33.17     53.76 o 
   6   3  10       80.17      128.98     73.74 o 
  -8   4  10        0.03      -18.69     61.32 o 
  -7   4  10       52.44      -34.00     70.15 o 
  -6   4  10       25.97        8.06     77.98 o 
  -5   4  10       31.33       43.34     74.84 o 
  -4   4  10        0.03      -38.85     71.19 o 
  -3   4  10      416.92      430.74     42.09 o 
  -2   4  10      106.26      168.71     42.13 o 
  -1   4  10      109.98       83.72     37.88 o 
   0   4  10      776.22      767.03     46.41 o 
   1   4  10      280.50      286.07     41.83 o 
   2   4  10      260.34      275.99     31.58 o 
   3   4  10        1.08      -12.60     36.86 o 
   4   4  10       87.59       75.68     39.90 o 
   5   4  10       37.65       79.45     65.67 o 
   6   4  10       47.55       22.80     72.37 o 
  -8   5  10       66.14      -55.59     87.73 o 
  -7   5  10      251.17      294.66     80.21 o 
  -6   5  10      138.71      134.21     75.01 o 
  -5   5  10      130.92       61.44     70.20 o 
  -4   5  10      145.65      103.10     38.31 o 
  -3   5  10       95.63      130.08     40.83 o 
  -2   5  10        0.83       -8.94     38.33 o 
  -1   5  10       15.80       43.48     39.36 o 
   0   5  10        0.00       32.52     38.93 o 
   1   5  10      152.90      143.14     30.70 o 
   2   5  10      134.41      155.63     39.64 o 
   3   5  10      107.44      129.19     40.69 o 
   4   5  10       70.62       74.18     39.62 o 
   5   5  10        9.84       58.53     57.38 o 
   6   5  10        0.17       45.77     71.04 o 
  -8   6  10        9.60      -65.25     82.34 o 
  -7   6  10       14.20      -14.50     68.82 o 
  -6   6  10       58.35        9.41     70.83 o 
  -5   6  10       93.10      216.51     76.93 o 
  -4   6  10      100.02      126.17     36.42 o 
  -3   6  10        4.58        4.58     38.01 o 
  -2   6  10       84.30      100.45     40.59 o 
  -1   6  10       54.33       65.41     40.91 o 
   0   6  10      141.07      178.22     64.92 o 
   1   6  10       16.99        3.19     27.76 o 
   2   6  10      264.93      288.66     40.31 o 
   3   6  10       41.92       47.87     40.19 o 
   4   6  10        1.87       41.51     41.81 o 
   5   6  10        7.19      -27.20     68.01 o 
   6   6  10        5.32      -54.45     54.45 o 
  -7   7  10       71.13       15.57     77.64 o 
  -6   7  10        5.59      -46.10     78.80 o 
  -5   7  10       92.15       78.75     74.31 o 
  -4   7  10      303.21      298.56     37.38 o 
  -3   7  10        0.57       35.13     42.84 o 
  -2   7  10      178.97      196.43     45.92 o 
  -1   7  10      258.87      213.68     44.17 o 
   0   7  10        4.40      -11.36     61.03 o 
   1   7  10      230.62      231.05     27.83 o 
   2   7  10       10.57       -5.50     37.85 o 
   3   7  10       81.68       44.96     39.47 o 
   4   7  10       68.35      121.61     48.71 o 
   5   7  10       60.21      -11.55     65.90 o 
  -7   8  10        2.20      -34.71     66.31 o 
  -6   8  10        0.33       41.21     61.46 o 
  -5   8  10        3.93      -59.75     64.04 o 
  -4   8  10        4.08       31.09     69.54 o 
  -3   8  10       18.53       36.14     41.80 o 
  -2   8  10      702.09      682.42     46.09 o 
  -1   8  10        0.25        2.70     39.58 o 
   0   8  10      651.60      569.77     72.60 o 
   1   8  10       27.20       17.59     60.68 o 
   2   8  10       77.75       75.99     39.74 o 
   3   8  10        2.49       39.44     39.67 o 
   4   8  10        5.11      -10.26     43.00 o 
   5   8  10       92.97       13.60     60.68 o 
  -7   9  10        0.90       32.10     74.07 o 
  -6   9  10       58.06       40.35     71.78 o 
  -5   9  10        4.57      -17.17     67.91 o 
  -4   9  10       33.42      114.55     62.68 o 
  -3   9  10        3.20       -9.20     42.89 o 
  -2   9  10        3.64       -7.50     40.64 o 
  -1   9  10        0.06       32.76     43.53 o 
   0   9  10        0.00       39.49     69.09 o 
   1   9  10        0.56       24.16     59.92 o 
   2   9  10        2.21       25.66     70.14 o 
   3   9  10       36.18      158.00     71.38 o 
   4   9  10        0.06      -35.22     44.07 o 
   5   9  10       22.49       44.09     62.07 o 
  -6  10  10       23.32      -30.58     69.90 o 
  -5  10  10        0.08        5.10     65.02 o 
  -4  10  10       11.66       63.84     61.23 o 
  -3  10  10      171.15      104.49     45.84 o 
  -2  10  10        5.91        6.11     43.62 o 
  -1  10  10       65.06       88.79     57.80 o 
   0  10  10      142.76      128.07     70.43 o 
   1  10  10       50.39       14.01     70.52 o 
   2  10  10      155.22      160.72     72.43 o 
   3  10  10       48.73       72.21     66.36 o 
   4  10  10       41.14       56.03     74.03 o 
  -6  11  10       21.27        3.41     76.49 o 
  -5  11  10        2.61       43.50     75.86 o 
  -4  11  10      134.38       74.66     78.58 o 
  -3  11  10      120.11      116.37     46.11 o 
  -2  11  10       65.84       68.19     43.88 o 
  -1  11  10       45.32      -33.89     51.34 o 
   0  11  10        2.32      -40.07     65.11 o 
   1  11  10       42.14       45.61     62.22 o 
   2  11  10       81.29       63.68     73.57 o 
   3  11  10      111.31      179.11     78.99 o 
   4  11  10       38.42       96.01     67.48 o 
  -5  12  10       53.76      130.87     73.64 o 
  -4  12  10       10.28      -62.94     62.94 o 
  -3  12  10        7.59       87.17     51.76 o 
  -2  12  10      107.55       83.16     45.02 o 
  -1  12  10      192.39      158.40     54.39 o 
   0  12  10       78.45       27.92     61.07 o 
   1  12  10      159.64      122.79     71.62 o 
   2  12  10        5.29      -57.58     70.44 o 
   3  12  10        3.32      -32.91     77.76 o 
  -4  13  10        1.10      -37.03     67.33 o 
  -3  13  10       29.75      155.58     47.75 o 
  -2  13  10       20.62      -27.17     46.19 o 
  -1  13  10       11.69      -42.36     42.36 o 
   0  13  10        2.93      -19.41     65.26 o 
   1  13  10        2.78       -4.58     66.29 o 
   2  13  10        0.03      -60.86     81.25 o 
  -3  14  10      121.17      137.79     55.31 o 
  -2  14  10        0.02      -63.99     63.99 o 
  -1  14  10        0.45      -21.01     75.58 o 
   0  14  10       20.25      -21.85     81.92 o 
   1  14  10       10.29       50.87     83.02 o 
  -1 -14  11       19.33      -12.50     58.09 o 
   0 -14  11     1116.91     1145.91     86.30 o 
  -3 -13  11        4.74      -73.73     73.73 o 
  -2 -13  11       62.01        2.34     85.41 o 
  -1 -13  11        0.72      -16.98     52.35 o 
   0 -13  11        0.74      -22.74     89.99 o 
   1 -13  11       25.69       64.34     73.04 o 
   2 -13  11        8.97       -5.45     47.18 o 
  -3 -12  11       55.45       60.76     87.55 o 
  -2 -12  11     1105.56     1169.36     56.95 o 
  -1 -12  11        2.39       76.09     52.76 o 
   0 -12  11       63.74       79.77     52.58 o 
   1 -12  11        8.16       22.24     70.50 o 
   2 -12  11      270.89      308.49     60.75 o 
   3 -12  11       26.51      -43.13     95.12 o 
  -5 -11  11       21.25      -60.72     93.72 o 
  -4 -11  11        9.33       64.19     83.92 o 
  -3 -11  11       83.57       75.19     92.70 o 
  -2 -11  11       15.83       20.87     50.43 o 
  -1 -11  11       34.86      -18.68     45.90 o 
   0 -11  11        0.94       20.25     52.99 o 
   1 -11  11       36.61       41.22     79.24 o 
   2 -11  11      303.26      176.70     52.79 o 
   3 -11  11        0.73       35.92     74.84 o 
  -6 -10  11       41.41       -6.19     56.13 o 
  -5 -10  11        0.00        7.47     57.75 o 
  -4 -10  11      184.41      211.53     86.06 o 
  -3 -10  11       88.16       25.58     78.73 o 
  -2 -10  11      230.91      254.40     53.23 o 
  -1 -10  11      149.96      183.15     61.36 o 
   0 -10  11      807.65      831.61     71.47 o 
   1 -10  11      569.68      544.27     81.83 o 
   2 -10  11        3.10       36.73     71.14 o 
   3 -10  11       21.16      -15.63     73.71 o 
   4 -10  11        0.10       -5.83     91.86 o 
  -6  -9  11      131.11      -29.21     85.75 o 
  -5  -9  11        8.15       61.18     76.60 o 
  -4  -9  11        0.94      -35.27     57.66 o 
  -3  -9  11       10.42       71.01     47.20 o 
  -2  -9  11      176.41      173.17     55.51 o 
  -1  -9  11        3.09      -26.48     57.23 o 
   0  -9  11        6.29       64.59     70.19 o 
   1  -9  11      132.13      118.85     63.41 o 
   2  -9  11      137.61      152.39     70.63 o 
   3  -9  11      406.54      413.18     82.87 o 
   4  -9  11      215.07      220.76     75.34 o 
  -7  -8  11        2.37      -17.27     83.42 o 
  -6  -8  11        0.73       29.41     89.32 o 
  -5  -8  11        1.00       30.75     62.45 o 
  -4  -8  11      138.36      177.87     73.43 o 
  -3  -8  11      209.21      174.19     42.26 o 
  -2  -8  11      718.18      952.44     72.55 o 
  -1  -8  11      437.38      464.48     69.50 o 
   0  -8  11      423.57      357.27     74.92 o 
   1  -8  11       52.32       68.49     72.39 o 
   2  -8  11       47.64        5.28     64.29 o 
   3  -8  11      264.50      312.47     76.11 o 
   4  -8  11        1.11       23.98     77.48 o 
   5  -8  11       57.29       -0.14     73.18 o 
  -7  -7  11       11.68      154.47     94.20 o 
  -6  -7  11      330.75      374.09     89.87 o 
  -5  -7  11        2.53        9.58     53.32 o 
  -4  -7  11       27.04       10.04     40.15 o 
  -3  -7  11      126.99      213.38     46.42 o 
  -2  -7  11      225.86      186.74     46.19 o 
  -1  -7  11      527.83      513.82     72.26 o 
   0  -7  11       22.79      112.95     70.24 o 
   1  -7  11        5.77       13.62     63.94 o 
   2  -7  11      191.78      239.76     66.59 o 
   3  -7  11        9.68       -5.97     61.51 o 
   4  -7  11        0.29       93.30     76.46 o 
   5  -7  11      126.17      147.77     45.56 o 
  -7  -6  11        0.88       13.65     77.66 o 
  -6  -6  11        0.61      -24.50     80.24 o 
  -5  -6  11       48.47       64.37     71.55 o 
  -4  -6  11        0.50        4.84     38.68 o 
  -3  -6  11        2.09      -17.03     39.62 o 
  -2  -6  11      302.66      303.97     41.23 o 
  -1  -6  11      360.78      342.21     43.46 o 
   0  -6  11        1.16      -22.38     67.87 o 
   1  -6  11      772.98      777.33     77.91 o 
   2  -6  11      193.60      225.68     71.96 o 
   3  -6  11       13.47       24.76     66.09 o 
   4  -6  11        1.84       48.65     61.72 o 
   5  -6  11      111.69       90.40     94.67 o 
  -8  -5  11       42.31      -39.14     68.37 o 
  -7  -5  11       28.47      -20.49     63.68 o 
  -6  -5  11       64.61       82.82     81.26 o 
  -5  -5  11      102.82       80.09     67.71 o 
  -4  -5  11      112.46       67.88     39.22 o 
  -3  -5  11      169.12      164.35     43.07 o 
  -2  -5  11       68.12       62.88     40.89 o 
  -1  -5  11        1.68        8.72     42.05 o 
   0  -5  11       19.24       34.40     68.46 o 
   1  -5  11      943.64      978.43     76.36 o 
   2  -5  11       55.65       31.19     69.35 o 
   3  -5  11       64.02      126.98     71.25 o 
   4  -5  11       20.72       26.48     71.40 o 
   5  -5  11      114.29      105.44     86.42 o 
   6  -5  11       60.37       80.55     56.23 o 
  -8  -4  11        6.47       81.21     90.17 o 
  -7  -4  11        7.05       59.25     72.61 o 
  -6  -4  11        1.32       87.23     79.50 o 
  -5  -4  11        6.57       46.38     42.62 o 
  -4  -4  11      579.35      647.36     47.57 o 
  -3  -4  11      429.86      416.45     44.54 o 
  -2  -4  11       29.96       21.26     42.62 o 
  -1  -4  11        1.47       -4.82     37.25 o 
   0  -4  11       62.35       50.66     66.19 o 
   1  -4  11      552.27      547.65     68.50 o 
   2  -4  11      474.02      530.83     67.40 o 
   3  -4  11      265.66      315.55     72.19 o 
   4  -4  11       19.01       -4.61     57.38 o 
   5  -4  11       50.54      116.87     49.89 o 
   6  -4  11        0.53       12.51     49.73 o 
  -8  -3  11       42.99      150.54     83.16 o 
  -7  -3  11       49.49       27.74     76.15 o 
  -6  -3  11        3.83      -45.00     75.57 o 
  -5  -3  11      305.98      290.60     40.27 o 
  -4  -3  11      290.37      237.78     46.18 o 
  -3  -3  11      262.42      288.00     42.35 o 
  -2  -3  11       94.84      122.93     39.05 o 
  -1  -3  11      621.19      621.63     42.59 o 
   0  -3  11       12.30       -9.31     61.38 o 
   1  -3  11     2196.61     2201.49     82.45 o 
   2  -3  11      227.54      241.65     68.65 o 
   3  -3  11       37.63       32.57     65.62 o 
   4  -3  11       17.36       28.63     44.05 o 
   5  -3  11        1.91       55.71     64.12 o 
   6  -3  11      108.69      174.93     55.07 o 
  -8  -2  11       12.25      -48.19     75.81 o 
  -7  -2  11       11.49       44.32     78.66 o 
  -6  -2  11      120.06      194.67     72.36 o 
  -5  -2  11       19.22       34.66     42.92 o 
  -4  -2  11       25.26       49.70     45.27 o 
  -3  -2  11       52.59       51.27     42.85 o 
  -2  -2  11       60.79       37.23     37.74 o 
  -1  -2  11     2685.97     2621.06     74.39 o 
   0  -2  11     1985.72     1890.35     77.33 o 
   1  -2  11      802.25      789.87     70.10 o 
   2  -2  11      257.41      329.16     65.09 o 
   3  -2  11        3.29       27.04     62.13 o 
   4  -2  11        1.71       26.22     41.17 o 
   5  -2  11        1.51      -66.09     66.09 o 
   6  -2  11        0.36       73.10     63.80 o 
  -8  -1  11       11.29      109.45     87.53 o 
  -7  -1  11        2.92       96.93     78.76 o 
  -6  -1  11       15.95       24.87     38.48 o 
  -5  -1  11      118.89       98.18     41.83 o 
  -4  -1  11        6.35        3.04     42.68 o 
  -3  -1  11       33.41       63.05     41.49 o 
  -2  -1  11       20.64      -15.73     41.31 o 
  -1  -1  11     1971.28     1856.28     50.94 o 
   0  -1  11       17.77       23.54     59.61 o 
   1  -1  11     1613.02     1559.44     75.82 o 
   2  -1  11      937.34      848.52     67.88 o 
   3  -1  11        1.22       13.97     59.79 o 
   4  -1  11      634.99      752.05     63.80 o 
   5  -1  11       17.73      -20.67     64.96 o 
   6  -1  11       57.92      131.48     74.44 o 
  -8   0  11        7.45       12.42     72.39 o 
  -7   0  11        0.91      -21.86     68.25 o 
  -6   0  11       22.41       35.59     61.96 o 
  -5   0  11      341.76      416.25     48.22 o 
  -4   0  11       83.79      101.25     46.44 o 
  -3   0  11      178.64      222.06     44.46 o 
  -2   0  11      925.20      935.30     46.93 o 
  -1   0  11      589.30      569.57     41.06 o 
   0   0  11      439.05      385.58     64.83 o 
   1   0  11      259.38      314.88     64.38 o 
   2   0  11      379.95      362.21     61.20 o 
   3   0  11        0.25       -6.89     58.48 o 
   4   0  11        0.01        0.75     69.67 o 
   5   0  11      211.49      227.10     58.41 o 
   6   0  11        8.73      -17.94     55.24 o 
  -8   1  11        2.47       51.25     76.90 o 
  -7   1  11      118.34      168.96     74.30 o 
  -6   1  11      188.54      206.64     65.13 o 
  -5   1  11      387.96      377.65     69.46 o 
  -4   1  11      981.49     1022.60     73.55 o 
  -3   1  11       48.53       64.92     43.37 o 
  -2   1  11      235.56      229.94     43.22 o 
  -1   1  11       94.47       78.78     37.31 o 
   0   1  11       13.34       88.36     63.31 o 
   1   1  11      518.46      583.22     59.69 o 
   2   1  11      167.92      151.10     52.73 o 
   3   1  11      276.07      246.66     43.61 o 
   4   1  11       34.00       82.08     69.08 o 
   5   1  11       33.08      114.73     66.70 o 
   6   1  11       84.20      131.48     73.76 o 
  -8   2  11        6.76      122.11     65.26 o 
  -7   2  11      312.08      277.28     80.64 o 
  -6   2  11        0.53       -9.95     69.70 o 
  -5   2  11      121.88       60.59     63.22 o 
  -4   2  11       46.40        7.50     68.92 o 
  -3   2  11       93.62       19.30     57.66 o 
  -2   2  11       69.15       88.17     42.07 o 
  -1   2  11      251.42      220.64     40.82 o 
   0   2  11      689.88      778.84     65.10 o 
   1   2  11        9.61       15.75     41.80 o 
   2   2  11      404.19      359.90     44.53 o 
   3   2  11        7.02       -0.87     64.34 o 
   4   2  11       52.62        4.67     63.14 o 
   5   2  11        2.42       26.72     62.15 o 
   6   2  11        6.72      -20.88     73.70 o 
  -8   3  11       48.52       75.10     84.97 o 
  -7   3  11      527.26      511.75     87.14 o 
  -6   3  11      215.46       60.54     78.25 o 
  -5   3  11      221.07      167.32     63.51 o 
  -4   3  11       34.69       14.10     63.12 o 
  -3   3  11       49.68       90.47     65.57 o 
  -2   3  11        1.20        1.92     57.15 o 
  -1   3  11      866.03      854.01     37.27 o 
   0   3  11        0.84       28.46     40.93 o 
   1   3  11       94.78       89.16     42.82 o 
   2   3  11      267.28      342.52     33.80 o 
   3   3  11      572.25      639.05     44.24 o 
   4   3  11      116.91       83.68     43.34 o 
   5   3  11        2.51       -8.66     53.84 o 
   6   3  11        6.18      162.76     77.47 o 
  -8   4  11       17.62       21.61     89.48 o 
  -7   4  11        0.79      -76.42     76.80 o 
  -6   4  11       16.35      -45.71     70.44 o 
  -5   4  11       74.36      141.95     76.62 o 
  -4   4  11       55.23       34.09     65.01 o 
  -3   4  11      201.33      215.04     43.56 o 
  -2   4  11      419.21      417.90     50.70 o 
  -1   4  11       91.91      106.17     34.12 o 
   0   4  11       15.03       12.14     42.95 o 
   1   4  11      192.15      147.24     39.74 o 
   2   4  11       77.90       49.46     30.68 o 
   3   4  11      204.18      196.10     39.33 o 
   4   4  11        3.04       42.29     40.05 o 
   5   4  11        3.69      -18.16     69.32 o 
   6   4  11        2.82       85.91     78.96 o 
  -8   5  11        0.83      -34.86     87.99 o 
  -7   5  11       73.38       -8.22     77.75 o 
  -6   5  11       23.43       29.73     65.19 o 
  -5   5  11       26.30       15.83     64.90 o 
  -4   5  11      319.89      354.46     67.80 o 
  -3   5  11      395.23      410.11     45.90 o 
  -2   5  11      129.36      162.83     41.98 o 
  -1   5  11        3.90        4.91     38.96 o 
   0   5  11       13.95        3.70     42.11 o 
   1   5  11      830.80      794.54     37.47 o 
   2   5  11        3.67       26.65     42.25 o 
   3   5  11      179.79      174.60     44.73 o 
   4   5  11       75.52       36.44     45.58 o 
   5   5  11       55.59      133.06     66.11 o 
  -7   6  11      140.29      198.25     87.44 o 
  -6   6  11        0.54      -24.07     64.61 o 
  -5   6  11      263.30      251.24     73.20 o 
  -4   6  11        1.99       49.74     40.87 o 
  -3   6  11      188.88      181.13     38.83 o 
  -2   6  11      482.32      446.15     46.64 o 
  -1   6  11      184.08      152.56     41.23 o 
   0   6  11      990.63      985.12     61.25 o 
   1   6  11      495.82      489.34     31.26 o 
   2   6  11      303.37      344.95     40.86 o 
   3   6  11       76.66      154.72     46.94 o 
   4   6  11        7.58       35.06     44.44 o 
   5   6  11        1.19       74.81     71.85 o 
  -7   7  11        0.92       10.16     69.50 o 
  -6   7  11      114.41      106.35     79.50 o 
  -5   7  11       51.14       90.05     64.38 o 
  -4   7  11       56.85      102.61     39.02 o 
  -3   7  11      140.46       99.01     45.98 o 
  -2   7  11        6.92       45.90     40.16 o 
  -1   7  11       61.11       56.53     39.77 o 
   0   7  11       11.51        9.17     60.67 o 
   1   7  11       76.94       76.29     30.84 o 
   2   7  11       43.97       58.12     44.50 o 
   3   7  11      470.11      408.18     42.90 o 
   4   7  11        0.41       65.72     47.42 o 
   5   7  11        4.85       14.06     56.82 o 
  -7   8  11        9.18      -85.00     85.00 o 
  -6   8  11       15.78       22.50     61.46 o 
  -5   8  11      465.92      440.42     83.01 o 
  -4   8  11      117.04       63.59     63.03 o 
  -3   8  11      111.10       88.97     41.27 o 
  -2   8  11      120.97      110.75     41.85 o 
  -1   8  11        0.99      -16.96     42.61 o 
   0   8  11        0.50        3.89     67.68 o 
   1   8  11      106.83       75.67     58.65 o 
   2   8  11       34.41        6.58     65.98 o 
   3   8  11      222.85      268.35     80.88 o 
   4   8  11       44.74        8.66     38.65 o 
   5   8  11       35.15      -49.95     57.30 o 
  -6   9  11        7.02       98.80     73.38 o 
  -5   9  11       83.52       58.91     72.55 o 
  -4   9  11      211.78      258.79     73.85 o 
  -3   9  11       19.24       55.40     51.50 o 
  -2   9  11        0.06      -28.31     45.40 o 
  -1   9  11        6.80      -28.14     39.95 o 
   0   9  11        2.00        1.28     63.69 o 
   1   9  11        1.91      -18.46     64.10 o 
   2   9  11      112.95       32.87     62.83 o 
   3   9  11       13.83       31.97     64.35 o 
   4   9  11        3.24      -37.48     41.57 o 
  -6  10  11        4.26       68.88     66.36 o 
  -5  10  11       23.84      -10.97     76.30 o 
  -4  10  11        1.26       54.94     68.86 o 
  -3  10  11      103.96       81.42     43.93 o 
  -2  10  11      241.17      196.45     47.67 o 
  -1  10  11      200.53      242.35     47.61 o 
   0  10  11      148.15      248.26     72.92 o 
   1  10  11      175.90      219.59     61.16 o 
   2  10  11       33.01       58.82     73.81 o 
   3  10  11        3.88      -34.81     75.95 o 
   4  10  11       15.23      -39.63     66.15 o 
  -5  11  11       14.16       59.18     83.73 o 
  -4  11  11        1.44       53.19     65.97 o 
  -3  11  11       22.99        1.40     44.25 o 
  -2  11  11       25.13       50.57     47.67 o 
  -1  11  11        0.23       31.12     40.73 o 
   0  11  11       18.31       89.81     63.53 o 
   1  11  11      138.00      240.59     76.05 o 
   2  11  11       47.06      110.37     65.02 o 
   3  11  11       45.37       83.71     60.10 o 
  -4  12  11        2.08       47.19     76.16 o 
  -3  12  11       15.54      -47.57     47.57 o 
  -2  12  11        0.84       79.91     50.04 o 
  -1  12  11       61.71      202.84     74.91 o 
   0  12  11        9.70      116.60     73.32 o 
   1  12  11       12.88       50.88     78.21 o 
   2  12  11        8.13       84.27     72.54 o 
  -3  13  11       37.36       28.52     51.96 o 
  -2  13  11        1.85       74.13     49.98 o 
  -1  13  11        1.02       99.30     78.41 o 
   0  13  11        0.34       21.15     76.76 o 
   1  13  11        4.57      127.96     84.73 o 
  -2 -13  12       40.07      104.45    104.62 o 
  -1 -13  12       29.28      160.02     56.76 o 
   0 -13  12       81.97       80.08    198.85 o 
  -4 -12  12       17.75      -30.07    102.77 o 
  -3 -12  12        0.01      140.62     81.70 o 
  -2 -12  12      254.13      175.81     63.33 o 
  -1 -12  12      138.64      142.48     55.24 o 
   0 -12  12       21.96       14.65     53.19 o 
   1 -12  12      135.26      125.32     54.64 o 
   2 -12  12       60.96      -34.56     58.41 o 
  -5 -11  12       85.93       46.83    100.90 o 
  -4 -11  12      189.30      365.98    102.08 o 
  -3 -11  12       13.23       -3.92     91.15 o 
  -2 -11  12       40.28       69.95     54.87 o 
  -1 -11  12        0.79       13.16     51.47 o 
   0 -11  12       14.21       31.26     56.41 o 
   1 -11  12      297.02      406.87     63.66 o 
   2 -11  12       21.94       -8.25     45.71 o 
   3 -11  12       69.01       50.01     88.40 o 
  -5 -10  12        9.92       93.86    106.58 o 
  -4 -10  12      254.70      268.89     78.55 o 
  -3 -10  12      105.72       75.45     84.07 o 
  -2 -10  12       45.05       18.76     65.91 o 
  -1 -10  12      379.14      411.18     62.92 o 
   0 -10  12       43.22      -19.94     60.32 o 
   1 -10  12       13.42        8.68     75.98 o 
   2 -10  12       56.82      121.58     67.65 o 
   3 -10  12       84.88       49.99     70.43 o 
  -6  -9  12       86.01      -70.87     80.25 o 
  -5  -9  12       46.63      -23.96     58.97 o 
  -4  -9  12      145.90      106.36     57.41 o 
  -3  -9  12        0.51       63.08     53.83 o 
  -2  -9  12      393.95      344.72     66.27 o 
  -1  -9  12       24.11        9.13     58.93 o 
   0  -9  12       15.78      -26.88     71.75 o 
   1  -9  12        1.54       -3.35     64.82 o 
   2  -9  12       97.99      102.29     67.71 o 
   3  -9  12        8.30       43.45     82.92 o 
   4  -9  12       22.18      -28.58     67.53 o 
  -6  -8  12       45.82       17.83     88.57 o 
  -5  -8  12       57.08       36.43     58.07 o 
  -4  -8  12       15.18       -3.45     76.55 o 
  -3  -8  12       34.06      -42.19     42.19 o 
  -2  -8  12       17.74        1.51     55.98 o 
  -1  -8  12       10.28       37.85     60.91 o 
   0  -8  12      174.78      161.67     69.70 o 
   1  -8  12       30.74       70.17     71.38 o 
   2  -8  12      217.60      161.20     69.51 o 
   3  -8  12       17.40      120.23     77.63 o 
   4  -8  12       66.97       47.18     80.09 o 
  -7  -7  12       64.21      122.22     93.26 o 
  -6  -7  12        1.27       21.92     84.61 o 
  -5  -7  12       74.80       54.91     82.48 o 
  -4  -7  12      332.57      347.88     45.21 o 
  -3  -7  12       58.19      132.40     43.78 o 
  -2  -7  12       35.76       10.65     43.51 o 
  -1  -7  12      164.22      116.77     60.25 o 
   0  -7  12        8.27       15.19     59.82 o 
   1  -7  12        4.75      -60.67     72.96 o 
   2  -7  12        2.54       26.97     66.14 o 
   3  -7  12        0.33      -42.03     61.95 o 
   4  -7  12      419.51      523.76     81.43 o 
   5  -7  12        2.25       19.86     51.46 o 
  -7  -6  12       40.19      -16.92     72.36 o 
  -6  -6  12        0.87       30.49     74.42 o 
  -5  -6  12        0.77       28.29     81.74 o 
  -4  -6  12        3.77       -3.52     63.01 o 
  -3  -6  12      164.85      191.52     42.69 o 
  -2  -6  12      427.15      467.35     44.57 o 
  -1  -6  12      303.72      274.80     40.61 o 
   0  -6  12       19.07       -0.79     66.36 o 
   1  -6  12       30.35       42.30     62.37 o 
   2  -6  12      220.78      172.38     65.52 o 
   3  -6  12      169.24      254.64     77.06 o 
   4  -6  12      119.50      183.37     63.53 o 
   5  -6  12       68.45       94.75     44.25 o 
  -7  -5  12       10.38       -6.05     80.15 o 
  -6  -5  12      149.08       81.86     69.59 o 
  -5  -5  12        3.75        3.17     74.70 o 
  -4  -5  12      300.82      304.05     46.77 o 
  -3  -5  12        7.21        9.93     42.17 o 
  -2  -5  12      135.09      131.23     42.23 o 
  -1  -5  12      236.26      233.26     39.57 o 
   0  -5  12        5.88       51.53     67.90 o 
   1  -5  12       37.64       45.73     70.51 o 
   2  -5  12      152.69      130.29     66.37 o 
   3  -5  12       34.97      114.18     73.89 o 
   4  -5  12       97.00       62.78     72.87 o 
   5  -5  12        4.74       20.99     45.37 o 
  -7  -4  12       12.87       98.52     87.00 o 
  -6  -4  12        3.51       59.43     65.81 o 
  -5  -4  12        0.17       32.10     42.02 o 
  -4  -4  12       39.22       35.10     41.11 o 
  -3  -4  12      317.61      259.87     41.55 o 
  -2  -4  12     1019.17     1030.17     48.73 o 
  -1  -4  12      282.57      347.89     65.89 o 
   0  -4  12      354.07      446.85     71.48 o 
   1  -4  12       29.15      -11.21     62.90 o 
   2  -4  12      226.33      235.70     71.71 o 
   3  -4  12      364.60      392.67     70.16 o 
   4  -4  12        1.01      -18.35     60.69 o 
   5  -4  12      791.86      911.21     53.85 o 
  -8  -3  12       30.40      102.29     76.57 o 
  -7  -3  12       19.85       -3.13     74.63 o 
  -6  -3  12       51.21       25.06     63.39 o 
  -5  -3  12      194.82      182.86     42.70 o 
  -4  -3  12        0.77      -15.45     41.94 o 
  -3  -3  12      566.37      521.03     44.14 o 
  -2  -3  12      244.85      226.24     39.92 o 
  -1  -3  12      187.84      168.45     69.08 o 
   0  -3  12       24.30       10.34     65.53 o 
   1  -3  12        0.26       44.32     67.88 o 
   2  -3  12      631.68      661.40     75.73 o 
   3  -3  12        3.33       -9.60     58.52 o 
   4  -3  12      893.81      979.23     52.52 o 
   5  -3  12       73.76       79.91     56.78 o 
  -8  -2  12       11.09      -83.67     86.84 o 
  -7  -2  12        3.30      -14.31     64.24 o 
  -6  -2  12        1.16       53.38     39.82 o 
  -5  -2  12       61.49      107.78     45.96 o 
  -4  -2  12      120.66      133.65     46.19 o 
  -3  -2  12      106.41       88.17     42.58 o 
  -2  -2  12      571.43      622.04     46.04 o 
  -1  -2  12        0.32       15.58     65.44 o 
   0  -2  12      371.32      334.67     64.65 o 
   1  -2  12      189.75      161.12     63.41 o 
   2  -2  12        1.28       -6.46     62.19 o 
   3  -2  12     1246.05     1172.23     74.46 o 
   4  -2  12        0.02       72.94     64.98 o 
   5  -2  12       25.95       24.42     67.67 o 
  -8  -1  12       17.03      117.36     82.99 o 
  -7  -1  12       12.34      121.80     80.96 o 
  -6  -1  12       33.20       36.49     43.29 o 
  -5  -1  12        6.46      -13.21     40.39 o 
  -4  -1  12      354.14      391.67     71.87 o 
  -3  -1  12      394.57      392.79     47.81 o 
  -2  -1  12      422.52      467.22     53.43 o 
  -1  -1  12     3218.22     3252.90     93.18 o 
   0  -1  12       58.42       51.50     59.45 o 
   1  -1  12      690.99      658.55     67.21 o 
   2  -1  12      152.03      192.21     57.24 o 
   3  -1  12      237.83      296.54     65.97 o 
   4  -1  12        3.87       -3.71     67.35 o 
   5  -1  12      146.69      161.67     69.70 o 
   6  -1  12        9.48       61.90     61.86 o 
  -8   0  12        0.93      -37.92     71.06 o 
  -7   0  12        0.19       32.66     72.57 o 
  -6   0  12       20.20       39.97     43.86 o 
  -5   0  12       15.30       12.81     40.65 o 
  -4   0  12        0.22        2.90     44.34 o 
  -3   0  12      411.99      417.02     47.88 o 
  -2   0  12      461.69      485.55     45.20 o 
  -1   0  12      335.88      307.67     71.57 o 
   0   0  12      465.59      479.15     65.82 o 
   1   0  12      204.25      195.96     62.77 o 
   2   0  12      152.91      136.43     55.95 o 
   3   0  12        0.18      -46.23     61.07 o 
   4   0  12        0.03       16.30     60.00 o 
   5   0  12       25.99       49.06     74.19 o 
   6   0  12        6.83       55.03     79.22 o 
  -8   1  12       56.80      -24.56     83.92 o 
  -7   1  12      107.46      209.12     80.43 o 
  -6   1  12       53.83      142.16     78.43 o 
  -5   1  12      424.28      531.42     51.19 o 
  -4   1  12      517.46      488.14     59.94 o 
  -3   1  12     2661.98     2512.46     60.42 o 
  -2   1  12       89.10       61.20     40.08 o 
  -1   1  12       14.43      -15.58     64.69 o 
   0   1  12       20.68       79.31     66.13 o 
   1   1  12     1418.45     1374.13     72.17 o 
   2   1  12      140.17      167.08     57.12 o 
   3   1  12        0.37      -11.02     55.49 o 
   4   1  12      120.41      191.47     63.08 o 
   5   1  12        5.83       28.56     68.61 o 
  -8   2  12        1.13      187.61     89.71 o 
  -7   2  12       44.66       94.24     68.13 o 
  -6   2  12        2.33      -36.02     77.58 o 
  -5   2  12      225.08      184.38     71.63 o 
  -4   2  12       95.00       57.48     69.69 o 
  -3   2  12      460.05      429.23     64.05 o 
  -2   2  12      392.74      386.93     44.99 o 
  -1   2  12       39.67       37.18     59.33 o 
   0   2  12        0.21       -6.42     55.50 o 
   1   2  12      480.84      417.64     57.81 o 
   2   2  12        0.29       70.39     56.19 o 
   3   2  12       41.13       55.42     58.99 o 
   4   2  12        1.44      -41.93     70.00 o 
   5   2  12      129.95      242.23     69.54 o 
  -7   3  12       24.55       30.81     80.32 o 
  -6   3  12        1.38      -37.61     70.65 o 
  -5   3  12      241.58      189.49     64.79 o 
  -4   3  12       41.68       31.39     64.97 o 
  -3   3  12       29.66      -35.03     56.43 o 
  -2   3  12       16.83       27.37     42.65 o 
  -1   3  12      348.72      349.76     64.04 o 
   0   3  12        0.01       -7.38     44.29 o 
   1   3  12      230.32      252.82     45.23 o 
   2   3  12       31.60       24.40     33.69 o 
   3   3  12       99.17      145.87     47.51 o 
   4   3  12        0.41       -7.31     70.92 o 
   5   3  12       64.38       37.31     71.30 o 
  -7   4  12       15.86      -74.04     83.29 o 
  -6   4  12        9.56      -61.59     67.02 o 
  -5   4  12      115.12       65.52     77.08 o 
  -4   4  12        9.99       60.81     70.65 o 
  -3   4  12        5.50      -17.65     66.28 o 
  -2   4  12      223.61      195.80     45.87 o 
  -1   4  12      460.78      413.98     53.68 o 
   0   4  12      584.39      635.32     48.55 o 
   1   4  12      450.35      455.09     44.56 o 
   2   4  12      145.29      145.04     35.07 o 
   3   4  12       21.87       15.33     56.22 o 
   4   4  12        7.60       22.40     44.26 o 
   5   4  12        5.95       25.99     76.61 o 
  -7   5  12       63.88      -46.83     79.91 o 
  -6   5  12       42.78       31.06     74.68 o 
  -5   5  12        0.46      -12.00     66.21 o 
  -4   5  12       42.85       28.56     71.09 o 
  -3   5  12        3.07       -9.51     41.01 o 
  -2   5  12       24.09       47.86     39.08 o 
  -1   5  12      322.86      338.76     46.31 o 
   0   5  12       85.84       79.71     43.26 o 
   1   5  12      327.94      321.09     48.60 o 
   2   5  12       48.20       33.51     43.81 o 
   3   5  12       76.77       58.09     46.85 o 
   4   5  12        0.07       52.28     48.34 o 
   5   5  12       42.26       71.21     62.99 o 
  -7   6  12       67.96      -17.69     71.85 o 
  -6   6  12       38.41       29.09     65.04 o 
  -5   6  12      132.36      130.79     64.64 o 
  -4   6  12       28.48      -20.80     41.22 o 
  -3   6  12        8.90        5.90     41.03 o 
  -2   6  12      397.12      445.32     45.85 o 
  -1   6  12      319.37      252.28     68.13 o 
   0   6  12      103.25       87.77     38.32 o 
   1   6  12       49.69       68.71     31.74 o 
   2   6  12        1.61      -18.64     42.67 o 
   3   6  12       12.28       56.04     46.62 o 
   4   6  12        0.89      -48.57     48.57 o 
   5   6  12       29.70      163.83     77.88 o 
  -7   7  12       86.83       90.79     91.18 o 
  -6   7  12       14.97      -34.76     84.25 o 
  -5   7  12        8.01      -13.77     75.14 o 
  -4   7  12       17.57       92.13     45.33 o 
  -3   7  12        0.00       40.25     40.65 o 
  -2   7  12        0.86      -42.96     42.96 o 
  -1   7  12        6.41       39.87     68.81 o 
   0   7  12        3.32       25.10     42.86 o 
   1   7  12        1.40      -10.80     63.85 o 
   2   7  12        7.88        3.97     36.84 o 
   3   7  12        0.92       29.15     37.79 o 
   4   7  12        3.57       79.55     48.93 o 
  -6   8  12       24.84      -64.00     64.00 o 
  -5   8  12       54.98      143.40     71.92 o 
  -4   8  12        6.58       17.63     42.36 o 
  -3   8  12        0.47        1.77     40.47 o 
  -2   8  12       45.72       66.35     40.97 o 
  -1   8  12      253.96      343.43     63.05 o 
   0   8  12       61.33       88.46     42.20 o 
   1   8  12      245.10      149.78     73.95 o 
   2   8  12       19.59       16.62     68.52 o 
   3   8  12       68.58       40.99     45.65 o 
   4   8  12        6.28       92.50     96.68 o 
  -6   9  12       71.64      169.84     70.52 o 
  -5   9  12       63.05      137.10     80.13 o 
  -4   9  12        1.54      -65.87     74.31 o 
  -3   9  12        5.93       94.46     52.11 o 
  -2   9  12        6.66       20.21     44.72 o 
  -1   9  12        7.35      -27.77     64.21 o 
   0   9  12       11.40      -21.25     69.73 o 
   1   9  12       19.82      -26.11     72.48 o 
   2   9  12        1.17      -11.12     71.50 o 
   3   9  12       35.87      -19.37     73.35 o 
  -5  10  12       18.12      -32.37     78.00 o 
  -4  10  12       19.77       16.37     76.53 o 
  -3  10  12       46.56      116.50     48.28 o 
  -2  10  12        6.10       -2.97     42.06 o 
  -1  10  12       78.58       87.92     58.27 o 
   0  10  12       61.03       91.32     58.68 o 
   1  10  12        8.54      -17.00     72.60 o 
   2  10  12        2.52      -48.51     59.57 o 
   3  10  12       10.13      -56.38     59.69 o 
  -4  11  12       18.00       67.93     69.28 o 
  -3  11  12       66.94       30.89     99.07 o 
  -2  11  12       37.27        7.45     44.08 o 
  -1  11  12       78.86       79.38     69.74 o 
   0  11  12        7.86      -68.46     74.92 o 
   1  11  12        1.84      -38.09     63.16 o 
   2  11  12        5.22      -80.40     80.40 o 
  -3  12  12        1.35      -23.21     48.46 o 
  -2  12  12       28.90      -20.23     47.04 o 
  -1  12  12       24.83      -20.20     58.45 o 
   0  12  12        1.09       15.41     65.67 o 
   1  12  12       68.14      -15.02     67.05 o 
  -2 -12  13       46.10      -17.14     66.86 o 
  -1 -12  13      154.11       82.32     61.08 o 
   0 -12  13      409.91      365.61     97.18 o 
  -4 -11  13       50.99      205.95     92.30 o 
  -3 -11  13        0.53       58.43     94.99 o 
  -2 -11  13       11.13       91.27    114.27 o 
  -1 -11  13      131.44      102.93     46.25 o 
   0 -11  13       17.66      -27.52     56.28 o 
   1 -11  13       12.08      118.64     84.05 o 
  -5 -10  13        7.58       17.55     53.64 o 
  -3 -10  13      108.99       96.31     50.20 o 
  -2 -10  13      290.92      218.70     65.44 o 
  -1 -10  13       15.59      171.89     68.11 o 
   0 -10  13      303.36      368.91     75.32 o 
   1 -10  13        2.22      -70.19     77.91 o 
   2 -10  13       39.78      118.81     84.07 o 
  -5  -9  13       94.60      -20.64     85.30 o 
  -4  -9  13       42.13       18.17     56.20 o 
  -3  -9  13      394.32      575.35     71.93 o 
  -2  -9  13       37.10       34.77     65.38 o 
  -1  -9  13        0.00      -40.90     70.80 o 
   0  -9  13        8.79      -13.26     67.90 o 
   1  -9  13       86.32      206.72     79.58 o 
   2  -9  13      312.11      375.45     84.87 o 
   3  -9  13        1.05      147.05     86.66 o 
  -6  -8  13       12.25      -34.24     92.47 o 
  -5  -8  13        2.79       55.60     60.49 o 
  -4  -8  13      294.43       77.75     80.47 o 
  -3  -8  13      311.73      230.80     44.53 o 
  -2  -8  13       73.06       84.94     67.34 o 
  -1  -8  13      174.50      271.13     72.64 o 
   0  -8  13       72.85       32.18     73.24 o 
   1  -8  13      362.48      403.77     77.48 o 
   2  -8  13       25.99      -15.12     78.20 o 
   3  -8  13       14.13       20.88     63.01 o 
  -6  -7  13       93.28      131.60     71.49 o 
  -5  -7  13       61.49       82.54     75.53 o 
  -4  -7  13       52.97       67.62     46.89 o 
  -3  -7  13       24.70       87.28     45.48 o 
  -2  -7  13       35.45      -33.06     43.92 o 
  -1  -7  13      294.89      288.32     62.99 o 
   0  -7  13       49.31      150.99     72.26 o 
   1  -7  13      162.43       78.42     63.55 o 
   2  -7  13       53.39      123.45     78.51 o 
   3  -7  13      299.65      200.58     79.32 o 
   4  -7  13        6.58       60.77     82.30 o 
  -6  -6  13        1.62       11.04     77.26 o 
  -5  -6  13      157.89      211.71     71.80 o 
  -4  -6  13       32.95       70.41     58.28 o 
  -3  -6  13       16.48        4.26     42.20 o 
  -2  -6  13      301.47      337.91     45.89 o 
  -1  -6  13        0.44       38.00     60.04 o 
   0  -6  13       10.79       24.94     64.76 o 
   1  -6  13        0.60       -2.72     73.50 o 
   2  -6  13       21.39       -8.59     77.06 o 
   3  -6  13      196.88      180.50     74.54 o 
   4  -6  13        2.44       31.78     72.63 o 
  -7  -5  13       18.67      -70.07     92.17 o 
  -6  -5  13       46.14       -6.07     82.97 o 
  -5  -5  13      177.80      207.95     65.20 o 
  -4  -5  13      125.83      141.95     45.59 o 
  -3  -5  13      155.64      132.15     43.48 o 
  -2  -5  13       38.00       82.30     42.22 o 
  -1  -5  13       81.44      114.03     64.02 o 
   0  -5  13        7.78       13.54     70.77 o 
   1  -5  13      316.14      369.34     76.78 o 
   2  -5  13      259.20      276.54     78.77 o 
   3  -5  13      119.98      158.84     65.43 o 
   4  -5  13      150.42      153.46     65.47 o 
  -7  -4  13       46.64      133.68     68.76 o 
  -6  -4  13       12.44      141.36     85.99 o 
  -5  -4  13       47.59       15.10     40.72 o 
  -4  -4  13      176.43      183.87     41.82 o 
  -3  -4  13      708.84      716.76     47.02 o 
  -2  -4  13      183.27      196.20     43.24 o 
  -1  -4  13       48.52       62.61     64.02 o 
   0  -4  13        3.91       22.05     61.58 o 
   1  -4  13       42.28       22.96     61.86 o 
   2  -4  13       10.75       30.20     75.04 o 
   3  -4  13      270.21      252.45     76.41 o 
   4  -4  13        0.32      -12.33     71.72 o 
   5  -4  13      160.25      276.23     78.80 o 
  -7  -3  13       44.12      -37.21     88.26 o 
  -6  -3  13        7.82      -33.88     77.76 o 
  -5  -3  13      250.48      337.85    111.27 o 
  -4  -3  13       17.90       47.48     46.68 o 
  -3  -3  13      469.39      489.27     60.67 o 
  -2  -3  13      243.51      235.18     41.20 o 
  -1  -3  13       11.24        6.23     66.08 o 
   0  -3  13       30.10      -15.90     66.99 o 
   1  -3  13        9.26       44.78     68.15 o 
   2  -3  13       54.98      130.09     71.76 o 
   3  -3  13       37.82      -17.79     67.18 o 
   4  -3  13       52.54       54.19     47.60 o 
   5  -3  13       89.11      120.43     71.65 o 
  -7  -2  13        1.98      -63.59     75.24 o 
  -6  -2  13        0.89       24.14     38.64 o 
  -5  -2  13      207.50      195.35     49.77 o 
  -4  -2  13        6.15        8.50     43.65 o 
  -3  -2  13      166.78      175.56     64.74 o 
  -2  -2  13        0.36       -7.90     39.80 o 
  -1  -2  13     1299.88     1208.45     76.87 o 
   0  -2  13      307.13      307.77     66.43 o 
   1  -2  13      525.11      413.96     69.89 o 
   2  -2  13       91.85       35.62     70.11 o 
   3  -2  13      316.46      384.58     60.30 o 
   4  -2  13       30.93       56.47     45.39 o 
   5  -2  13       34.59       12.27     62.99 o 
  -7  -1  13       18.67       81.92     85.16 o 
  -6  -1  13       39.75       42.88     39.77 o 
  -5  -1  13       69.29      122.60     50.09 o 
  -4  -1  13      792.01      821.39     53.67 o 
  -3  -1  13       46.25       54.04     44.73 o 
  -2  -1  13      285.28      335.14     64.30 o 
  -1  -1  13      374.20      342.07     62.91 o 
   0  -1  13        7.94       -0.72     60.70 o 
   1  -1  13      780.25      589.37     64.12 o 
   2  -1  13       76.22      104.74     69.44 o 
   3  -1  13       10.52       40.68     65.97 o 
   4  -1  13       16.07       -5.77     71.08 o 
   5  -1  13       41.48      -43.12     80.84 o 
  -7   0  13       38.29       64.55     72.23 o 
  -6   0  13        0.36      -11.37     46.08 o 
  -5   0  13        0.13      -17.82     47.54 o 
  -4   0  13       19.17        3.57     39.92 o 
  -3   0  13       12.09       17.90     43.18 o 
  -2   0  13       98.87      100.02     38.78 o 
  -1   0  13      526.07      466.15     72.85 o 
   0   0  13       83.05      124.78     61.97 o 
   1   0  13      187.34      197.77     59.34 o 
   2   0  13       43.58       55.85     62.65 o 
   3   0  13       60.10       12.97     61.11 o 
   4   0  13       14.00       57.96     64.41 o 
   5   0  13        7.51      -15.12     65.58 o 
  -7   1  13        0.22       79.87     48.85 o 
  -6   1  13       64.30      136.98     47.12 o 
  -5   1  13        3.90       53.19     47.37 o 
  -4   1  13       27.79        3.95     47.62 o 
  -3   1  13        0.27       35.33     45.47 o 
  -2   1  13       52.46      117.49     42.60 o 
  -1   1  13      561.47      491.21     65.13 o 
   0   1  13       14.75       20.60     64.24 o 
   1   1  13      112.59      150.56     62.26 o 
   2   1  13       10.75      -23.07     60.89 o 
   3   1  13       33.87       16.10     44.75 o 
   4   1  13       13.33       66.24     67.00 o 
   5   1  13       60.68      118.51     70.32 o 
  -7   2  13        4.22      118.70     80.06 o 
  -6   2  13        6.33       28.18     72.82 o 
  -5   2  13       69.36       64.75     75.51 o 
  -4   2  13        6.98       48.49     46.06 o 
  -3   2  13       11.63      -18.63     40.19 o 
  -2   2  13        0.12       -5.73     41.03 o 
  -1   2  13      402.70      395.96     69.43 o 
   0   2  13       84.00      134.76     60.83 o 
   1   2  13      103.12       83.63     60.61 o 
   2   2  13       17.12        5.63     55.97 o 
   3   2  13      161.03      206.08     66.30 o 
   4   2  13       11.44       -3.46     59.04 o 
   5   2  13      130.85      197.91     80.21 o 
  -7   3  13       42.73       60.15     71.71 o 
  -6   3  13       25.63       76.06     70.26 o 
  -5   3  13        3.08       -3.30     62.09 o 
  -4   3  13      224.39      161.15     74.78 o 
  -3   3  13      372.33      319.52     46.39 o 
  -2   3  13       27.65      -14.08     42.91 o 
  -1   3  13        6.15       29.73     64.26 o 
   0   3  13        1.34       17.39     55.11 o 
   1   3  13       46.98        2.46     61.21 o 
   2   3  13        6.56       -0.90     39.36 o 
   3   3  13      172.72      255.59     78.95 o 
   4   3  13       19.41       11.33     72.91 o 
   5   3  13      237.45      274.67     77.88 o 
  -7   4  13       49.86       14.41     78.57 o 
  -6   4  13       39.12       22.39     78.99 o 
  -5   4  13       76.97      -20.13     79.46 o 
  -4   4  13        1.27       -1.14     69.08 o 
  -3   4  13      223.76      256.14     71.78 o 
  -2   4  13       98.73       97.35     39.29 o 
  -1   4  13      224.57      221.11     47.14 o 
   0   4  13       20.28       15.23     44.45 o 
   1   4  13        0.21       28.70     42.10 o 
   2   4  13       95.56       79.16     44.81 o 
   3   4  13      156.14      117.47     42.93 o 
   4   4  13       16.35       36.70     52.12 o 
  -7   5  13       47.93      -91.17     91.17 o 
  -6   5  13        7.84      -79.37     79.37 o 
  -5   5  13        6.41       72.04     79.80 o 
  -4   5  13       18.30       42.75     74.80 o 
  -3   5  13       66.41       73.62     67.46 o 
  -2   5  13       67.34      106.52     37.47 o 
  -1   5  13      650.73      628.32     47.23 o 
   0   5  13        7.88       54.67     44.46 o 
   1   5  13      143.09      102.18     35.47 o 
   2   5  13        0.48       22.28     45.76 o 
   3   5  13       52.23       89.74     43.80 o 
   4   5  13        0.86       46.31     52.09 o 
  -6   6  13       11.15       21.03     64.46 o 
  -5   6  13        1.34      -26.17     82.68 o 
  -4   6  13        2.79       -9.26     63.25 o 
  -3   6  13       29.05       22.48     52.29 o 
  -2   6  13       36.20       63.51     73.14 o 
  -1   6  13      389.06      420.50     50.08 o 
   0   6  13        0.14      -12.90     39.86 o 
   1   6  13      738.83      702.22     51.84 o 
   2   6  13       23.41       -2.52     41.62 o 
   3   6  13       45.48      108.23     41.33 o 
   4   6  13        2.43       39.95     44.43 o 
  -6   7  13       41.95       29.27     89.66 o 
  -5   7  13       51.53      -14.37     76.30 o 
  -4   7  13       70.61       46.87     42.25 o 
  -3   7  13      457.15      482.62     47.51 o 
  -2   7  13       26.41       47.93     57.74 o 
  -1   7  13       32.01       26.76     45.39 o 
   0   7  13        1.19       -8.87     43.19 o 
   1   7  13       91.49       36.80     64.39 o 
   2   7  13        2.11      -30.10     46.44 o 
   3   7  13      116.97       76.13     48.29 o 
   4   7  13       22.75       22.43     42.51 o 
  -6   8  13        1.27      -32.52     76.33 o 
  -5   8  13       28.48      -12.88     77.00 o 
  -4   8  13      124.56      228.99     49.32 o 
  -3   8  13      402.99      386.42     49.20 o 
  -2   8  13       19.10      -37.35     43.25 o 
  -1   8  13      239.27      275.97     72.29 o 
   0   8  13        6.59       28.06     40.74 o 
   1   8  13       99.34      156.01     70.98 o 
   2   8  13        5.57       77.33     64.86 o 
   3   8  13       18.16       29.11     63.95 o 
  -5   9  13        0.00       80.02     71.24 o 
  -4   9  13        0.01       37.36     78.02 o 
  -3   9  13       41.34       29.01     43.14 o 
  -2   9  13        0.10       74.03     59.94 o 
  -1   9  13        8.86       93.09     64.91 o 
   0   9  13        3.11      -19.67     64.28 o 
   1   9  13        0.02        6.46     69.92 o 
   2   9  13       31.44       48.63     66.00 o 
   3   9  13        0.56       96.78     68.08 o 
  -4  10  13       16.61      -12.47     76.09 o 
  -3  10  13       11.08       -5.96     59.33 o 
  -2  10  13        0.51      157.57     58.34 o 
  -1  10  13      102.53      145.34     74.99 o 
   0  10  13        0.92      -43.56     74.49 o 
   1  10  13       37.62       52.76     62.42 o 
   2  10  13        0.54      -65.89     81.98 o 
  -3  11  13       31.42      151.67     46.72 o 
  -2  11  13        8.32       41.77     75.12 o 
  -1  11  13       23.90        6.42     75.85 o 
   0  11  13        0.22      -26.08     74.12 o 
   1  11  13       45.04       43.72     82.49 o 
  -2 -11  14        2.40       93.18     88.28 o 
  -1 -11  14      104.98      142.50     53.76 o 
   0 -11  14       17.89      -59.74     59.74 o 
  -3 -10  14        0.20      -66.89     66.89 o 
  -2 -10  14       35.69      -67.97     67.97 o 
  -1 -10  14      152.44      130.52     67.52 o 
   0 -10  14      266.72      267.55     79.86 o 
   1 -10  14      103.38       39.62     64.84 o 
  -4  -9  14        2.79      -78.58     81.43 o 
  -3  -9  14       50.89      154.34     64.38 o 
  -2  -9  14       67.42      131.90     71.91 o 
  -1  -9  14        0.96      -68.50     68.50 o 
   0  -9  14       57.32      164.16     81.16 o 
   1  -9  14      377.60      333.15     65.27 o 
   2  -9  14       28.44      -10.66     72.19 o 
  -5  -8  14        0.03       10.84     65.30 o 
  -4  -8  14      110.25      -66.11     66.11 o 
  -3  -8  14        0.22      -43.53     43.53 o 
  -2  -8  14      150.87       87.47     70.97 o 
  -1  -8  14      127.06      148.95     74.42 o 
   0  -8  14       14.83      -17.70     62.67 o 
   1  -8  14       35.58       22.42     64.39 o 
   2  -8  14       73.35       86.14     65.70 o 
   3  -8  14        2.50        1.04     86.59 o 
  -5  -7  14      140.42      116.15     82.13 o 
  -4  -7  14      291.63      332.96     73.26 o 
  -3  -7  14        0.30      102.04     41.83 o 
  -2  -7  14        5.08       36.62     65.41 o 
  -1  -7  14       67.15      110.62     61.00 o 
   0  -7  14       12.94       93.04     74.52 o 
   1  -7  14       26.84      -12.61     71.07 o 
   2  -7  14        5.81       40.98     76.55 o 
   3  -7  14        0.13      -32.47     61.31 o 
  -6  -6  14       16.64       32.33     88.35 o 
  -5  -6  14      193.91      312.67     89.47 o 
  -4  -6  14       94.63       99.67     55.34 o 
  -3  -6  14       43.18       37.64     42.08 o 
  -2  -6  14       50.63       90.24     59.22 o 
  -1  -6  14       28.92       60.56     71.25 o 
   0  -6  14      567.87      687.96     80.61 o 
   1  -6  14        0.04       79.54     75.32 o 
   2  -6  14      189.41      223.27     81.87 o 
   3  -6  14      117.61      129.74     81.33 o 
  -6  -5  14      207.59      194.89     71.49 o 
  -5  -5  14        2.89        7.64     93.21 o 
  -4  -5  14       73.73       55.20     42.81 o 
  -3  -5  14        2.23       13.75     43.01 o 
  -2  -5  14       17.49       -0.73     57.59 o 
  -1  -5  14      394.79      480.61     72.48 o 
   0  -5  14        4.19      -19.26     64.07 o 
   1  -5  14       36.46       52.29     74.98 o 
   2  -5  14      102.33       74.14     76.27 o 
   3  -5  14      216.62      278.19     70.71 o 
   4  -5  14      156.88      154.46     82.81 o 
  -6  -4  14        5.21       37.87     86.23 o 
  -5  -4  14       31.14      -30.35     72.39 o 
  -4  -4  14       95.84      111.97     46.49 o 
  -3  -4  14        3.07       -1.02     37.06 o 
  -2  -4  14       65.75       29.60     64.81 o 
  -1  -4  14       53.19       10.19     61.06 o 
   0  -4  14       20.88       92.45     71.12 o 
   1  -4  14        0.27       -9.04     72.94 o 
   2  -4  14      192.67      258.29     77.24 o 
   3  -4  14       42.80        7.73     72.23 o 
   4  -4  14       76.12       44.11     53.13 o 
  -7  -3  14        0.58       31.74     84.95 o 
  -6  -3  14      102.43      111.98     84.28 o 
  -5  -3  14        8.24       58.90     47.80 o 
  -4  -3  14     1046.05     1110.14     57.11 o 
  -3  -3  14      448.03      435.88     68.32 o 
  -2  -3  14       14.94       76.58     67.77 o 
  -1  -3  14       31.64      -46.88     67.68 o 
   0  -3  14        3.76      -21.14     59.53 o 
   1  -3  14       91.84       78.51     69.01 o 
   2  -3  14       17.21       14.26     67.74 o 
   3  -3  14       14.14      -48.70     70.66 o 
   4  -3  14        3.70       -4.13     63.40 o 
  -7  -2  14        4.38      -83.65     83.65 o 
  -6  -2  14        6.96      -38.93     38.93 o 
  -5  -2  14        1.01      -15.00     48.32 o 
  -4  -2  14        6.88      -10.33     58.38 o 
  -3  -2  14      428.13      387.55     47.99 o 
  -2  -2  14      463.45      444.54     65.05 o 
  -1  -2  14        1.01        8.13     57.98 o 
   0  -2  14      278.98      210.17     64.91 o 
   1  -2  14      158.28      187.34     63.41 o 
   2  -2  14       31.89       -1.92     57.92 o 
   3  -2  14       28.96       41.41     66.06 o 
   4  -2  14        0.13      -32.46     73.83 o 
  -7  -1  14       26.91       57.55     90.12 o 
  -6  -1  14      206.01      363.78     51.71 o 
  -5  -1  14        0.62      -15.42     47.05 o 
  -4  -1  14       72.97       52.89     43.14 o 
  -3  -1  14       69.44       74.36     43.70 o 
  -2  -1  14       85.48      150.76     70.28 o 
  -1  -1  14        2.19        3.35     67.81 o 
   0  -1  14       11.99       30.60     68.45 o 
   1  -1  14       92.08       75.26     57.80 o 
   2  -1  14       32.13       39.14     59.80 o 
   3  -1  14       91.36      105.99     67.90 o 
   4  -1  14        2.91      -11.38     83.94 o 
  -7   0  14        0.49        3.12     67.86 o 
  -6   0  14        8.08        6.95     45.93 o 
  -5   0  14      155.28      197.67     44.62 o 
  -4   0  14       48.08      114.52     47.16 o 
  -3   0  14       38.15       21.79     45.19 o 
  -2   0  14       85.71       82.00     61.13 o 
  -1   0  14       82.72       56.44     66.37 o 
   0   0  14       96.46      161.21     68.96 o 
   1   0  14       97.34      153.42     56.50 o 
   2   0  14       14.78       31.20     64.15 o 
   3   0  14      262.45      229.13     64.91 o 
   4   0  14        0.15       30.81     63.93 o 
  -7   1  14        0.29        1.90     44.61 o 
  -6   1  14       69.30      114.21     51.26 o 
  -5   1  14       68.21      106.27     71.12 o 
  -4   1  14      150.07      273.64     93.78 o 
  -3   1  14       69.29      114.18     41.05 o 
  -2   1  14        2.55       10.27     68.05 o 
  -1   1  14      382.35      395.49     64.33 o 
   0   1  14        0.01       -4.88     63.24 o 
   1   1  14        0.50       11.26     56.80 o 
   2   1  14        1.21       -4.54     61.05 o 
   3   1  14      255.15      288.87     77.04 o 
   4   1  14       10.92       38.36     73.09 o 
  -7   2  14       24.43      164.27     87.87 o 
  -6   2  14        1.09      134.27     49.55 o 
  -5   2  14       19.54       51.73     46.57 o 
  -4   2  14        1.07      -24.35     44.55 o 
  -3   2  14      299.34      361.13     47.86 o 
  -2   2  14       32.18       63.96     71.48 o 
  -1   2  14      183.90      194.73     60.63 o 
   0   2  14       51.17       84.12     63.55 o 
   1   2  14      186.05      186.84     62.72 o 
   2   2  14       17.88      -24.04     49.79 o 
   3   2  14       87.52       92.91     64.93 o 
   4   2  14       11.75      -27.78     70.85 o 
  -7   3  14        6.95      131.31     89.00 o 
  -6   3  14       13.56       -2.54     82.91 o 
  -5   3  14       11.00       80.40     42.53 o 
  -4   3  14        4.39       76.53     46.77 o 
  -3   3  14      418.52      431.77     47.79 o 
  -2   3  14       15.37       11.73     66.52 o 
  -1   3  14        7.31      -14.20     57.38 o 
   0   3  14        0.07       80.86     66.73 o 
   1   3  14       77.43      141.33     63.58 o 
   2   3  14       74.95       39.70     46.38 o 
   3   3  14       31.09      128.28     80.44 o 
   4   3  14       21.13        7.64     67.59 o 
  -6   4  14        6.91       -5.26     84.92 o 
  -5   4  14       12.73      -76.62     76.62 o 
  -4   4  14        2.65      -71.31     71.31 o 
  -3   4  14       68.30       46.56    107.64 o 
  -2   4  14       23.33      -20.85     56.95 o 
  -1   4  14      367.61      447.73     71.34 o 
   0   4  14        1.41      -13.48     59.01 o 
   1   4  14      527.71      530.25     47.36 o 
   2   4  14        0.12      -36.78     50.46 o 
   3   4  14      279.44      273.31     63.31 o 
   4   4  14        4.91       72.27     85.52 o 
  -6   5  14       32.99      -83.50     83.50 o 
  -5   5  14      137.91      -47.92     82.08 o 
  -4   5  14        6.84       -9.81     61.45 o 
  -3   5  14       92.13       72.13     68.84 o 
  -2   5  14        7.69       58.70     68.68 o 
  -1   5  14      155.62      114.81     42.15 o 
   0   5  14       23.85       51.06     43.76 o 
   1   5  14      298.46      307.17     39.83 o 
   2   5  14       53.55       86.60     51.87 o 
   3   5  14      122.65       95.67     53.16 o 
  -6   6  14        1.94      -59.51     69.35 o 
  -5   6  14        0.28       82.28     78.20 o 
  -4   6  14        0.01      -41.55     67.08 o 
  -3   6  14      123.32      114.14     45.47 o 
  -2   6  14        0.23       44.76     45.23 o 
  -1   6  14      801.32      740.10    195.46 o 
   0   6  14       69.24      114.96     40.84 o 
   1   6  14      222.86      238.87     47.23 o 
   2   6  14       22.48       -2.56     50.25 o 
   3   6  14        1.27       92.63     48.75 o 
  -5   7  14        0.55      -17.45     72.70 o 
  -4   7  14       27.54      -13.20     57.08 o 
  -3   7  14       55.22       22.15     43.46 o 
  -2   7  14        9.27       86.34     73.18 o 
  -1   7  14       14.36       38.65     48.33 o 
   0   7  14       16.04       36.24     41.82 o 
   1   7  14      100.15       31.23     68.64 o 
   2   7  14        3.20      -74.40     78.39 o 
   3   7  14        4.61       -4.07     50.12 o 
  -5   8  14        7.26      -79.31     79.31 o 
  -4   8  14        0.00      -37.89     42.49 o 
  -3   8  14        0.03      108.85     50.43 o 
  -2   8  14       17.14       31.09     58.81 o 
  -1   8  14        0.29       -4.79     48.51 o 
   0   8  14      150.37       50.15     40.00 o 
   1   8  14       21.95      -17.22     59.13 o 
   2   8  14       17.12       -0.74     76.73 o 
  -4   9  14        0.01      131.98     73.77 o 
  -3   9  14       14.33       82.73     47.25 o 
  -2   9  14       51.36      -17.59     60.29 o 
  -1   9  14        2.09       33.26     46.40 o 
   0   9  14        0.23       49.08     77.84 o 
   1   9  14       25.44       85.34     62.25 o 
  -3  10  14        9.75        4.03     56.77 o 
  -2  10  14       26.28       64.11     63.10 o 
  -1  10  14        3.83      116.87     81.17 o 
   0  10  14       59.01      180.97     84.35 o 
  -3  -9  15       11.98       77.85     66.77 o 
  -2  -9  15       40.29      153.12     75.51 o 
  -1  -9  15      256.63      162.32     68.58 o 
   0  -9  15       12.44      -11.59     77.34 o 
   1  -9  15        9.97       81.77     78.80 o 
  -4  -8  15        0.46        3.71     68.62 o 
  -3  -8  15       14.60      -78.44     78.44 o 
  -2  -8  15      341.61      442.05     71.50 o 
  -1  -8  15        1.05      114.21     75.45 o 
   0  -8  15      622.13      554.58     72.96 o 
   1  -8  15       73.30      133.09     77.30 o 
  -5  -7  15        0.06      -66.26     66.26 o 
  -4  -7  15       10.27       25.89     55.28 o 
  -3  -7  15      305.34      368.23    127.35 o 
  -2  -7  15        1.39      -20.10     62.18 o 
  -1  -7  15       64.03       59.15     72.48 o 
   0  -7  15        4.02       80.85     69.35 o 
   1  -7  15      484.85      494.91     79.77 o 
   2  -7  15      234.73      355.41     76.59 o 
  -5  -6  15       22.82      164.97     86.76 o 
  -4  -6  15      224.31      288.95     51.31 o 
  -3  -6  15       54.72      -14.15     47.80 o 
  -2  -6  15      218.76      306.28     73.62 o 
  -1  -6  15        1.55       33.89     65.78 o 
   0  -6  15      124.52      124.37     79.23 o 
   1  -6  15      157.65      141.70     72.59 o 
   2  -6  15       14.46       20.26     81.31 o 
  -5  -5  15       26.82       29.33     48.68 o 
  -4  -5  15       15.13       39.75     43.89 o 
  -3  -5  15      197.70      284.37     98.25 o 
  -2  -5  15       39.71        9.22     57.99 o 
  -1  -5  15      463.57      615.61     79.86 o 
   0  -5  15        9.06       26.12     75.34 o 
   1  -5  15       42.21       67.87     70.31 o 
   2  -5  15       23.31       21.63     77.18 o 
   3  -5  15      479.81      620.51     77.55 o 
  -6  -4  15       18.91       47.66     85.98 o 
  -5  -4  15      493.75      496.80     50.02 o 
  -4  -4  15       16.69       13.41     89.53 o 
  -3  -4  15       40.86       35.44     45.26 o 
  -2  -4  15      314.84      265.59     71.34 o 
  -1  -4  15       86.24       80.17     58.89 o 
   0  -4  15      191.40      260.63     71.70 o 
   1  -4  15       92.09      129.93     67.23 o 
   2  -4  15       10.28       98.40     64.67 o 
   3  -4  15      112.68       78.39     79.10 o 
  -6  -3  15       57.36       81.71     84.32 o 
  -5  -3  15       29.31       40.92     41.36 o 
  -4  -3  15       61.70       55.09     68.12 o 
  -3  -3  15        3.60       28.50     45.22 o 
  -2  -3  15       41.56       32.52     62.01 o 
  -1  -3  15        1.07        6.17     68.04 o 
   0  -3  15       16.27       -7.62     58.47 o 
   1  -3  15      742.70      710.08     69.37 o 
   2  -3  15        7.44       36.73     71.33 o 
   3  -3  15      276.94      183.67     63.37 o 
  -6  -2  15        0.44      -26.82     72.61 o 
  -5  -2  15        1.13       16.95     47.95 o 
  -4  -2  15      110.82      153.94     76.03 o 
  -3  -2  15      337.85      283.17     47.22 o 
  -2  -2  15       16.80       78.06     71.96 o 
  -1  -2  15       43.20       91.32     70.76 o 
   0  -2  15       13.90       -4.30     56.92 o 
   1  -2  15      199.29      264.75     63.43 o 
   2  -2  15        0.15      -13.38     72.27 o 
   3  -2  15        0.41       77.08     75.48 o 
  -6  -1  15        8.41       27.24     74.90 o 
  -5  -1  15      278.83      274.33     49.19 o 
  -4  -1  15        1.39       20.97     44.07 o 
  -3  -1  15       18.46       39.27     42.38 o 
  -2  -1  15        2.49      -61.06     63.22 o 
  -1  -1  15        6.96       59.75     65.01 o 
   0  -1  15        1.25      -20.39     59.14 o 
   1  -1  15       68.13       72.78     61.98 o 
   2  -1  15        1.63       29.21     59.43 o 
   3  -1  15       15.05       78.92     63.79 o 
  -6   0  15        0.28       81.85     50.61 o 
  -5   0  15       78.23      197.72     56.35 o 
  -4   0  15        0.36      -12.15     48.88 o 
  -3   0  15       75.22       86.43     73.66 o 
  -2   0  15       40.56       78.53     61.23 o 
  -1   0  15      122.05      151.19     63.62 o 
   0   0  15       23.39       44.01     58.75 o 
   1   0  15       30.98       44.63     66.47 o 
   2   0  15        6.57       37.82     66.36 o 
   3   0  15        4.28      -26.33     48.66 o 
  -6   1  15       14.63      -44.82     44.82 o 
  -5   1  15        3.89      -12.38     44.63 o 
  -4   1  15       11.08       56.91     59.04 o 
  -3   1  15       14.41       21.04     46.41 o 
  -2   1  15        3.60      -19.88     61.07 o 
  -1   1  15      216.93      189.96     65.65 o 
   0   1  15        3.90        4.47     56.33 o 
   1   1  15       89.52       88.47     65.75 o 
   2   1  15       23.37       27.53     58.28 o 
   3   1  15        0.23      -81.59     81.59 o 
  -6   2  15        5.31      144.98     89.32 o 
  -5   2  15        6.24      210.30     84.05 o 
  -4   2  15        1.66       49.42     45.83 o 
  -3   2  15       18.50      160.64     45.59 o 
  -2   2  15        5.57      -49.84     58.72 o 
  -1   2  15        3.16       -5.81     68.17 o 
   0   2  15       15.78      -31.13     65.55 o 
   1   2  15      100.80      108.68     53.89 o 
   2   2  15       17.26       27.30     62.12 o 
   3   2  15        0.00      -51.65     85.50 o 
  -6   3  15       13.18      134.95     55.78 o 
  -5   3  15      134.10      155.81     43.66 o 
  -4   3  15        9.98        4.28     44.33 o 
  -3   3  15        0.58       -0.11     65.46 o 
  -2   3  15       46.12       71.22     68.94 o 
  -1   3  15        0.03      -37.10     68.05 o 
   0   3  15       12.55      -21.59     65.83 o 
   1   3  15       71.91       88.23     64.61 o 
   2   3  15        4.60      -66.13     66.13 o 
   3   3  15       11.12      126.00     87.15 o 
  -6   4  15        6.24       23.59     89.71 o 
  -5   4  15        0.26       60.34     85.85 o 
  -4   4  15        0.20       -1.27     70.67 o 
  -3   4  15        4.94      -19.18     69.23 o 
  -2   4  15       21.06       17.12     63.68 o 
  -1   4  15      347.33      363.86     64.26 o 
   0   4  15      110.81      102.80     63.01 o 
   1   4  15       75.22        3.97     53.18 o 
   2   4  15        7.40       29.44     76.77 o 
   3   4  15       85.25       90.49     71.44 o 
  -4   5  15       13.21      -24.58    112.85 o 
  -3   5  15        1.37       35.91     55.42 o 
  -2   5  15        4.84      -17.66     68.99 o 
  -1   5  15        0.98       42.60     62.73 o 
   0   5  15        2.78      -43.83     43.83 o 
   1   5  15        0.82      -33.55     33.55 o 
   2   5  15       15.38       66.96    101.95 o 
   3   5  15        0.86      -16.78     75.46 o 
  -4   6  15        0.05       15.76     79.31 o 
  -3   6  15       30.44      113.12     59.35 o 
  -2   6  15        1.77      -20.25     49.18 o 
  -1   6  15       23.07       21.37     44.82 o 
   0   6  15        5.41       17.28     43.52 o 
   1   6  15        2.22       63.44     82.93 o 
   2   6  15       69.28      105.88     74.96 o 
  -4   7  15       19.91       50.64     71.89 o 
  -3   7  15       11.99      -40.27     71.87 o 
  -2   7  15        0.28       83.06     48.61 o 
  -1   7  15       93.67       82.37     86.15 o 
   0   7  15        1.52      116.90     46.21 o 
   1   7  15       15.93      111.40     72.29 o 
   2   7  15       78.57      194.39     87.72 o 
  -4   8  15        1.81      -76.42     76.42 o 
  -3   8  15       23.41       19.95     70.29 o 
  -2   8  15       16.21      113.93     45.34 o 
  -1   8  15        6.90      -17.07     57.29 o 
   0   8  15      102.43      131.90     79.48 o 
   1   8  15        0.24       41.53     61.61 o 
  -3   9  15        0.27      111.98     68.77 o 
  -2   9  15       29.59       53.18     69.51 o 
  -1   9  15        9.50       -8.33     84.02 o 
   0   9  15        4.96      -81.08     83.73 o 
  -2  -8  16        0.29      -28.40     65.30 o 
  -1  -8  16        6.06      168.85     63.56 o 
  -3  -7  16       59.57      161.43     64.09 o 
  -2  -7  16       94.12       -9.95     74.90 o 
  -1  -7  16        8.88        3.87     76.31 o 
   0  -7  16       11.21       99.98     72.01 o 
  -4  -6  16       39.63       20.75     47.41 o 
  -3  -6  16        3.76       24.24     71.22 o 
  -2  -6  16        4.02      111.58     72.53 o 
  -1  -6  16      236.07      269.68     77.88 o 
   0  -6  16       13.27       27.96     65.39 o 
   1  -6  16        6.02      145.28     73.10 o 
  -4  -5  16      148.68      173.95     94.48 o 
  -3  -5  16       15.02       53.97     55.89 o 
  -2  -5  16       32.36       17.19     62.83 o 
  -1  -5  16      238.15      350.04     73.80 o 
   0  -5  16        2.72       -3.35     60.42 o 
   1  -5  16       17.17      117.86     79.08 o 
   2  -5  16        7.59      -55.49     64.61 o 
  -5  -4  16      213.78      175.13     79.47 o 
  -4  -4  16      107.23      146.24    152.93 o 
  -3  -4  16      155.82       36.63     70.21 o 
  -2  -4  16        1.77      -51.21     72.39 o 
  -1  -4  16        6.18       46.40     59.34 o 
   0  -4  16       16.78       59.74     61.27 o 
   1  -4  16       47.23       31.39     79.92 o 
   2  -4  16        8.87       87.62     85.64 o 
  -5  -3  16        0.95      140.53     82.26 o 
  -4  -3  16        0.53       24.84     67.65 o 
  -3  -3  16        6.72       21.07     61.44 o 
  -2  -3  16        2.57       25.82     66.51 o 
  -1  -3  16      226.05      264.36     62.16 o 
   0  -3  16        3.68        9.08     60.76 o 
   1  -3  16       38.18       62.55     74.70 o 
   2  -3  16        6.31       33.33     71.50 o 
  -5  -2  16        7.20      147.98     68.83 o 
  -4  -2  16        1.74      -52.05     52.05 o 
  -3  -2  16        1.24      -60.65     60.65 o 
  -2  -2  16        0.30      -17.19     56.58 o 
  -1  -2  16      273.25      214.60     66.93 o 
   0  -2  16        1.07      -43.90     63.50 o 
   1  -2  16       19.56       97.14     61.51 o 
   2  -2  16        0.56       -8.70     73.90 o 
  -5  -1  16       10.02        4.40     42.42 o 
  -4  -1  16       39.11       28.94     59.67 o 
  -3  -1  16      202.56      227.31     73.74 o 
  -2  -1  16       16.43      -27.37     58.66 o 
  -1  -1  16        4.07       48.82     63.19 o 
   0  -1  16        3.64      -27.67     69.69 o 
   1  -1  16        3.87       56.82     70.73 o 
   2  -1  16       43.83       34.10     66.42 o 
  -5   0  16        3.81      -17.79     71.72 o 
  -4   0  16        3.43       14.96     90.22 o 
  -3   0  16      158.61      251.95     75.43 o 
  -2   0  16        8.97       12.51     59.05 o 
  -1   0  16        2.08        9.94     57.09 o 
   0   0  16        5.95       48.23     70.54 o 
   1   0  16        1.36      -29.50     68.02 o 
   2   0  16       37.91      213.79     75.08 o 
  -5   1  16       39.01       86.46     44.19 o 
  -4   1  16       14.41        7.16     41.92 o 
  -3   1  16       83.22      112.02     69.64 o 
  -2   1  16       12.28       48.49     66.41 o 
  -1   1  16      265.52      198.32     68.24 o 
   0   1  16        0.59      109.26     61.85 o 
   1   1  16       63.04        0.23     59.90 o 
   2   1  16        1.77       38.13     56.09 o 
  -5   2  16       80.63      205.39     89.37 o 
  -4   2  16       12.96      133.66     50.49 o 
  -3   2  16      117.92       94.37     60.64 o 
  -2   2  16       24.43      -50.42     71.34 o 
  -1   2  16      199.02      283.61     77.39 o 
   0   2  16      158.67      161.78     66.60 o 
   1   2  16      207.11      233.82     68.25 o 
   2   2  16       98.41       82.56     61.35 o 
  -5   3  16      156.78      147.00    152.44 o 
  -4   3  16        1.40       66.34     82.37 o 
  -3   3  16       28.07      133.38     74.91 o 
  -2   3  16        1.72      -31.16     62.29 o 
  -1   3  16        0.01        5.28     56.58 o 
   0   3  16       17.68      -28.59     57.24 o 
   1   3  16       53.66      158.36     68.79 o 
   2   3  16       12.70      -89.75     89.75 o 
  -5   4  16        0.04       76.20     53.51 o 
  -4   4  16        1.84      -23.08     54.15 o 
  -3   4  16      429.25      397.17     67.86 o 
  -2   4  16       30.56      157.38     74.30 o 
  -1   4  16       30.20      -20.69     66.32 o 
   0   4  16        1.48       81.03     70.17 o 
   1   4  16       75.39       38.79     59.13 o 
   2   4  16       26.53       41.15     70.72 o 
  -4   5  16       25.29       -2.30     54.63 o 
  -3   5  16      115.92      104.93     57.87 o 
  -2   5  16        0.11       30.56     72.43 o 
  -1   5  16        2.47       -8.01     68.96 o 
   0   5  16        0.37       33.20     66.46 o 
   1   5  16        2.53      -42.63     76.09 o 
  -4   6  16        0.04      128.72     79.42 o 
  -3   6  16        2.68       35.29     58.73 o 
  -2   6  16      115.89      140.74     72.84 o 
  -1   6  16       12.30       93.19     70.22 o 
   0   6  16      209.54      199.17     54.39 o 
   1   6  16        8.31      -31.12     81.50 o 
  -3   7  16       16.61      216.73     74.34 o 
  -2   7  16        7.58      -51.61     51.61 o 
  -1   7  16       16.53       40.44     50.70 o 
   0   7  16       10.08        0.01     66.06 o 
  -3  -5  17      402.20      383.75     70.14 o 
  -2  -5  17        0.07       26.09     64.41 o 
  -1  -5  17      216.74      312.90     69.50 o 
   0  -5  17        0.42      -29.74     73.93 o 
  -3  -4  17       87.56      -19.92     59.24 o 
  -2  -4  17       35.32       16.79     70.83 o 
  -1  -4  17      122.28       98.30     66.68 o 
   0  -4  17        3.20       38.15     63.72 o 
  -4  -3  17        0.28      -11.35     70.98 o 
  -3  -3  17      325.99      359.75     76.78 o 
  -1  -3  17      102.49       41.34     67.44 o 
   0  -3  17        7.84       81.63     69.75 o 
   1  -3  17        8.36       11.14     81.43 o 
  -4  -2  17        0.94      -62.82     62.82 o 
  -3  -2  17       90.34      -21.21     75.04 o 
  -2  -2  17        6.98       69.80     72.41 o 
  -1  -2  17       14.71      -16.90     73.18 o 
   0  -2  17        7.99      -32.00     77.52 o 
   1  -2  17       28.73       86.22     63.73 o 
  -4  -1  17        0.05       26.91     63.06 o 
  -3  -1  17       73.76       37.65     71.88 o 
  -2  -1  17       14.77      -12.23     68.38 o 
  -1  -1  17        3.01      110.55     76.75 o 
   0  -1  17        1.49      -40.87     69.67 o 
   1  -1  17        9.65        1.60     78.38 o 
  -4   0  17        1.13       59.19     68.63 o 
  -3   0  17       17.01       38.66     70.66 o 
  -2   0  17       18.95       12.23     57.54 o 
  -1   0  17      149.91      199.16     69.79 o 
   0   0  17       72.15       57.88     64.62 o 
   1   0  17      131.29      101.14     59.29 o 
  -4   1  17       19.19       -6.39     74.34 o 
  -3   1  17        0.58       -4.51     61.34 o 
  -2   1  17        5.60       39.71     74.78 o 
  -1   1  17       51.26       60.41     66.38 o 
   0   1  17        2.54       57.28     73.45 o 
   1   1  17      151.19        3.67     68.19 o 
  -4   2  17       18.74       40.32     65.40 o 
  -3   2  17       12.56       -5.97     77.32 o 
  -2   2  17       45.07      106.60     67.77 o 
  -1   2  17      195.39      140.70     74.35 o 
   0   2  17       24.26       63.02     70.69 o 
   1   2  17       46.22      -63.77     72.40 o 
  -4   3  17        4.90      111.47     80.30 o 
  -3   3  17       21.85       -6.13     64.43 o 
  -2   3  17       20.19      -24.17     77.10 o 
  -1   3  17       31.62       80.76     74.87 o 
   0   3  17        3.30      -12.83     52.52 o 
  -3   4  17        0.89       32.96     66.13 o 
  -2   4  17       81.83       95.28     67.00 o 
  -1   4  17       25.19        3.45     64.65 o 
   0   4  17      123.48       45.53     61.20 o 
  -2   5  17        1.25       43.97     64.51 o 
  -1   5  17        1.02      -20.75     63.55 o 
                                                 
